# Supplementary material for: Transcription Factors AhR/ARNT Regulate the Expression of CYP6CY3 and CYP6CY4 Switch Conferring Nicotine Adaptation
Source: Int J Mol Sci. 2019 Sep 12;20(18):4521. doi: 10.3390/ijms20184521 (PMC6770377; doi:10.3390/ijms20184521)
Supplement: Supplementary file 1 [file ijms-20-04521-s001.zip]

Archive with 10 entries (9 files):
- ijms-576626-supplementary data/
- ijms-576626-supplementary data/Figure S1.tif
- ijms-576626-supplementary data/Figure S2.tif
- ijms-576626-supplementary data/Figure S3.tif
- ijms-576626-supplementary data/Figure S4.tif
- ijms-576626-supplementary data/Supplementary data 1.docx
- ijms-576626-supplementary data/Supplementary data 2.xlsx
- ijms-576626-supplementary data/Supplementary data 3.docx
- ijms-576626-supplementary data/Supporting Information Legends.docx
- ijms-576626-supplementary data/Table S1.docx
