# Supplementary material for: Transcription Factors AhR/ARNT Regulate the Expression of CYP6CY3 and CYP6CY4 Switch Conferring Nicotine Adaptation
Source: Int J Mol Sci. 2019 Sep 12;20(18):4521. doi: 10.3390/ijms20184521 (PMC6770377; doi:10.3390/ijms20184521)
Supplement: Supplementary file 1 [file ijms-20-04521-s001.zip › ijms-576626-supplementary data/Supplementary data 2.xlsx]

## Sheet: Sheet1
	Reference	PepCount	UniquePepCount	CoverPercent	MW	PI
	FileScan	Sequence	MH+	Diff(MH+)	Charge	Rank	Score	DeltaScore	ExpectValue	Ions	Reference	DIFF_MODIFIED_CANDIDATE	PI	MissCleavage	Modification	MatchedTIC	NumProteaseTermini	Engine	Tag	Decoy
$300-1	tr|E2BGG5|E2BGG5_HARSA Cyclic AMP-dependent transcription factor ATF-6 alpha OS=Harpegnathos saltator GN=EAI_16689 PE=4 SV=1	2	1	0.0128	53960.2	9.32
$300-2	tr|A0A067RAV8|A0A067RAV8_ZOONE Cyclic AMP-dependent transcription factor ATF-6 beta OS=Zootermopsis nevadensis GN=L798_08597 PE=4 SV=1	2	1	0.0137	49903.1	9.49
$300-7	tr|F4WWP2|F4WWP2_ACREC Cyclic AMP-dependent transcription factor ATF-6 alpha OS=Acromyrmex echinatior GN=G5I_10361 PE=4 SV=1	2	1	0.009	76806	8.59
$300-12	tr|U5ENL7|U5ENL7_9DIPT Putative c2h2-type zn-finger protein (Fragment) OS=Corethrella appendiculata PE=2 SV=1	2	1	0.0083	85232.4	8.38
$300-17	tr|A0A026WY25|A0A026WY25_CERBI Cyclic AMP-dependent transcription factor ATF-6 alpha OS=Cerapachys biroi GN=X777_13963 PE=4 SV=1	2	1	0.008	85185.4	6.39
$300-18	tr|E2AJN2|E2AJN2_CAMFO Cyclic AMP-dependent transcription factor ATF-6 alpha OS=Camponotus floridanus GN=EAG_03438 PE=4 SV=1	2	1	0.0109	63865.2	9.24
$928-1	tr|W8BB95|W8BB95_CERCA Aryl hydrocarbon receptor (Fragment) OS=Ceratitis capitata GN=AHR PE=2 SV=1	1	1	0.0107	133381	8.87
$928-2	tr|W8C7E1|W8C7E1_CERCA Aryl hydrocarbon receptor (Fragment) OS=Ceratitis capitata GN=AHR PE=2 SV=1	1	1	0.0105	136069	8.53
	“Reference”: Protein name and accession number from Uniprot database; “PepCount”: Total peptides counts; “UniquePepCount”: Unique peptide counts; “Score”: The filter score of peptide (>20%, the higher score, the better match)

## Sheet: Sheet2
	Reference	PepCount	UniquePepCount	CoverPercent	MW	PI
	FileScan	Sequence	MH+	Diff(MH+)	Charge	Rank	Score	DeltaScore	ExpectValue	Ions	Reference	DIFF_MODIFIED_CANDIDATE	PI	MissCleavage	Modification	MatchedTIC	NumProteaseTermini	Engine	Tag	Decoy
$1-1	tr|J9K5P5|J9K5P5_ACYPI Uncharacterized protein OS=Acyrthosiphon pisum GN=LOC100168244 PE=4 SV=2	152	75	0.3479	224549	5.79
$2-1	tr|T1I7K2|T1I7K2_RHOPR Uncharacterized protein (Fragment) OS=Rhodnius prolixus PE=4 SV=1	84	41	0.1633	260869	5.52
$3-1	tr|E0VCW3|E0VCW3_PEDHC Myosin-9, putative OS=Pediculus humanus subsp. corporis GN=Phum_PHUM098460 PE=4 SV=1	73	36	0.1689	226482	5.94
$4-1	tr|K7IRT4|K7IRT4_NASVI Uncharacterized protein OS=Nasonia vitripennis GN=Mhc1 PE=4 SV=1	65	35	0.1629	224520	5.78
$5-1	tr|U4U6Z6|U4U6Z6_DENPD Uncharacterized protein OS=Dendroctonus ponderosae GN=D910_05507 PE=4 SV=1	67	33	0.1237	284722	5.42
$5-2	tr|N6TY03|N6TY03_DENPD Uncharacterized protein (Fragment) OS=Dendroctonus ponderosae GN=YQE_12088 PE=4 SV=1	67	33	0.1237	284736	5.42
$6-1	tr|B2DBI1|B2DBI1_PAPXU Muscle myosin heavy chain OS=Papilio xuthus PE=2 SV=1	65	33	0.1486	224640	5.75
$7-1	tr|B4LUG2|B4LUG2_DROVI Myosin heavy chain OS=Drosophila virilis GN=Mhc PE=4 SV=1	65	33	0.1375	247152	5.73
$8-1	tr|G6CSJ5|G6CSJ5_DANPL Uncharacterized protein OS=Danaus plexippus GN=KGM_08594 PE=4 SV=1	65	32	0.1464	229961	5.36
$9-1	tr|B3MK32|B3MK32_DROAN GF15360 OS=Drosophila ananassae GN=Dana\GF15360 PE=4 SV=1	63	32	0.1326	248546	5.72
$9-2	tr|B4MYX1|B4MYX1_DROWI GK18232 OS=Drosophila willistoni GN=Dwil\GK18232 PE=4 SV=1	63	32	0.1337	246896	5.68
$10-1	tr|E2B796|E2B796_HARSA Myosin heavy chain, muscle OS=Harpegnathos saltator GN=EAI_01385 PE=4 SV=1	62	32	0.132	257133	5.51
$11-1	tr|A0A026W340|A0A026W340_CERBI Myosin heavy chain, muscle OS=Cerapachys biroi GN=X777_10688 PE=4 SV=1	61	32	0.1484	225011	5.8
$12-1	tr|A0A034VDP4|A0A034VDP4_BACDO Myosin heavy chain, muscle OS=Bactrocera dorsalis GN=MYSA PE=4 SV=1	61	32	0.1483	224601	5.81
$12-2	tr|A0A034VG05|A0A034VG05_BACDO Myosin heavy chain, muscle OS=Bactrocera dorsalis GN=MYSA PE=4 SV=1	61	32	0.1503	221662	5.83
$13-1	tr|J9JLC9|J9JLC9_ACYPI Uncharacterized protein OS=Acyrthosiphon pisum PE=4 SV=2	53	32	0.3254	102696	5.54
$14-1	tr|D6WVJ3|D6WVJ3_TRICA Putative uncharacterized protein OS=Tribolium castaneum GN=TcasGA2_TC005924 PE=4 SV=1	61	31	0.1246	262253	5.49
$15-1	tr|V5I8F4|V5I8F4_ANOGL Myosin heavy chain, muscle (Fragment) OS=Anoplophora glabripennis GN=MYSA PE=4 SV=1	61	31	0.1635	195917	5.56
$16-1	tr|J9JZ55|J9JZ55_ACYPI Uncharacterized protein OS=Acyrthosiphon pisum GN=LOC100575228 PE=4 SV=2	39	31	0.1306	267518	5.75
$17-1	tr|A0A088AJE3|A0A088AJE3_APIME Uncharacterized protein OS=Apis mellifera PE=4 SV=1	58	30	0.1368	226551	5.43
$17-2	tr|V9ICZ0|V9ICZ0_APICE Myosin-7 OS=Apis cerana GN=ACCB01667.1 PE=2 SV=1	58	30	0.1617	190447	5.59
$18-1	tr|T1PD67|T1PD67_MUSDO Myosin tail OS=Musca domestica PE=2 SV=1	57	30	0.1374	222869	5.99
$18-2	tr|T1PAX0|T1PAX0_MUSDO Myosin tail OS=Musca domestica PE=2 SV=1	57	30	0.1384	221483	5.94
$19-1	tr|R4WRD8|R4WRD8_9HEMI Myosin heavy chain OS=Riptortus pedestris PE=2 SV=1	56	29	0.1855	167427	5.64
$20-1	tr|W4VRL5|W4VRL5_9DIPT Putative myosin class i heavy chain OS=Corethrella appendiculata PE=2 SV=1	56	27	0.1316	221952	5.81
$21-1	tr|B0W188|B0W188_CULQU Myosin heavy chain OS=Culex quinquefasciatus GN=CpipJ_CPIJ000849 PE=4 SV=1	51	27	0.1334	219419	5.75
$22-1	tr|B0W192|B0W192_CULQU Myosin heavy chain OS=Culex quinquefasciatus GN=CpipJ_CPIJ000853 PE=4 SV=1	49	26	0.1161	237428	5.64
$23-1	tr|Q178Y4|Q178Y4_AEDAE AAEL005733-PB OS=Aedes aegypti GN=AAEL005733 PE=4 SV=1	49	26	0.1228	224208	5.74
$23-2	tr|Q178Y3|Q178Y3_AEDAE AAEL005733-PA OS=Aedes aegypti GN=AAEL005733 PE=4 SV=1	49	26	0.1239	222220	5.77
$24-1	tr|Q179E8|Q179E8_AEDAE AAEL005656-PA OS=Aedes aegypti GN=AAEL005656 PE=4 SV=1	48	26	0.1299	221461	5.76
$24-2	tr|W0FUL2|W0FUL2_AEDAE Myosin heavy chain OS=Aedes aegypti GN=myo-sex PE=2 SV=1	48	26	0.1299	221322	5.75
$25-1	tr|Q7PJV2|Q7PJV2_ANOGA AGAP010147-PA OS=Anopheles gambiae GN=AgaP_AGAP010147 PE=4 SV=3	49	25	0.1194	224308	5.59
$25-2	tr|W5J1A7|W5J1A7_ANODA Myosin heavy chain, nonmuscle or smooth muscle OS=Anopheles darlingi GN=AND_010496 PE=4 SV=1	49	25	0.1363	196761	5.69
$26-1	tr|T1GWF3|T1GWF3_MEGSC Uncharacterized protein OS=Megaselia scalaris PE=4 SV=1	41	22	0.1252	177823	5.43
$27-1	tr|J9JSI7|J9JSI7_ACYPI Pyruvate carboxylase OS=Acyrthosiphon pisum GN=LOC100160298 PE=4 SV=2	27	22	0.1856	129561	6.02
$28-1	tr|D3TQ00|D3TQ00_GLOMM Myosin heavy chain OS=Glossina morsitans morsitans PE=2 SV=1	37	21	0.2352	87317.2	5.19
$29-1	tr|J9JYX3|J9JYX3_ACYPI ATP synthase subunit alpha OS=Acyrthosiphon pisum PE=3 SV=1	34	19	0.2704	59794.3	9.14
$29-2	tr|Q5XUA1|Q5XUA1_TOXCI ATP synthase subunit alpha OS=Toxoptera citricida PE=2 SV=1	34	19	0.2704	59795.4	9.14
$30-1	tr|J9JYN0|J9JYN0_ACYPI Uncharacterized protein OS=Acyrthosiphon pisum PE=4 SV=1	41	14	0.189	63021.2	8.49
$31-1	tr|J9JJY7|J9JJY7_ACYPI Uncharacterized protein OS=Acyrthosiphon pisum GN=LOC100168033 PE=4 SV=1	16	14	0.2141	71441.9	5.34
$32-1	tr|J9JTV1|J9JTV1_ACYPI Uncharacterized protein OS=Acyrthosiphon pisum GN=LOC100164929 PE=4 SV=2	40	13	0.1782	63933.2	7.06
$34-1	tr|J9JWP2|J9JWP2_ACYPI Uncharacterized protein OS=Acyrthosiphon pisum GN=LOC100568667 PE=3 SV=1	15	13	0.1891	71953.5	5.33
$35-1	tr|K9LSD3|K9LSD3_APHGL Heat shock protein 70 OS=Aphis glycines PE=2 SV=1	15	13	0.1991	71214.7	5.43
$36-1	tr|J9K6K0|J9K6K0_ACYPI Uncharacterized protein OS=Acyrthosiphon pisum GN=LOC100568484 PE=4 SV=1	33	12	0.1631	72646.3	7.67
$37-1	tr|T1YSQ6|T1YSQ6_APHGL Heat shock constitutive protein 70 OS=Aphis glycines PE=2 SV=1	13	12	0.1743	71409.8	5.23
$38-1	tr|M9VVA5|M9VVA5_9HEMI Actin 1 OS=Laodelphax striatella PE=2 SV=1	56	11	0.2979	41725.3	5.29
$38-2	tr|A1BPP6|A1BPP6_LYGLI Putative muscle actin OS=Lygus lineolaris GN=Act2 PE=2 SV=1	56	11	0.2979	41785.4	5.29
$38-3	tr|T1UMS9|T1UMS9_APHGO Beta-actin OS=Aphis gossypii PE=2 SV=1	56	11	0.2979	41816.4	5.3
$38-4	tr|C8CD00|C8CD00_9ORTH Beta-actin OS=Diabolocatantops pinguis PE=2 SV=1	56	11	0.2979	41768.4	5.29
$38-5	tr|E1U2A8|E1U2A8_PYRAP Actin OS=Pyrrhocoris apterus PE=2 SV=1	56	11	0.2979	41759.3	5.36
$38-6	tr|Q3HNA6|Q3HNA6_RETFL Beta-actin OS=Reticulitermes flavipes PE=2 SV=1	56	11	0.2979	41785.4	5.29
$38-7	tr|Q5XUA4|Q5XUA4_TOXCI Putative muscle actin OS=Toxoptera citricida PE=2 SV=1	56	11	0.2979	41785.4	5.29
$38-8	tr|C4WRP2|C4WRP2_ACYPI ACYPI006035 protein OS=Acyrthosiphon pisum GN=ACYPI006035 PE=2 SV=1	56	11	0.2979	41786.4	5.37
$38-9	tr|X1X262|X1X262_ACYPI Uncharacterized protein OS=Acyrthosiphon pisum GN=Cdc20 PE=3 SV=1	56	11	0.2979	41785.4	5.29
$38-10	tr|D6WHZ9|D6WHZ9_TRICA Putative uncharacterized protein OS=Tribolium castaneum GN=TcasGA2_TC003944 PE=3 SV=1	56	11	0.2979	41828.4	5.29
$38-11	tr|T1HVE5|T1HVE5_RHOPR Uncharacterized protein (Fragment) OS=Rhodnius prolixus PE=3 SV=1	56	11	0.2995	41551.1	5.29
$38-12	sp|P07837|ACT2_BOMMO Actin, muscle-type A2 OS=Bombyx mori PE=3 SV=1	56	11	0.2979	41802.4	5.29
$38-13	tr|Q6PPI5|Q6PPI5_HOMVI Putative muscle actin OS=Homalodisca vitripennis PE=2 SV=1	56	11	0.2979	41785.4	5.29
$38-14	tr|E0VKP4|E0VKP4_PEDHC Actin, muscle OS=Pediculus humanus subsp. corporis GN=Phum_PHUM268330 PE=3 SV=1	56	11	0.2979	41785.4	5.29
$38-15	tr|N6T923|N6T923_DENPD Uncharacterized protein (Fragment) OS=Dendroctonus ponderosae GN=D910_07722 PE=3 SV=1	56	11	0.2979	41842.4	5.29
$38-16	tr|M9VDW4|M9VDW4_BEMTA Actin OS=Bemisia tabaci PE=2 SV=1	56	11	0.2979	41785.4	5.29
$38-17	tr|K9LAE7|K9LAE7_9CARA Actin (Fragment) OS=Merizodus soledadinus PE=2 SV=1	56	11	0.3304	37603.6	5.2
$38-18	tr|R4FQA8|R4FQA8_RHOPR Putative actin length OS=Rhodnius prolixus PE=2 SV=1	56	11	0.2979	41785.4	5.29
$38-19	tr|Q5XXT4|Q5XXT4_9HEMI Putative muscle actin OS=Oncometopia nigricans PE=2 SV=1	56	11	0.2979	41785.4	5.29
$38-20	tr|F5BYH6|F5BYH6_HELAM Actin OS=Helicoverpa armigera PE=2 SV=1	56	11	0.2979	41742.3	5.29
$38-21	tr|F6KMX4|F6KMX4_9HEMI Actin (Fragment) OS=Euscelidius variegatus PE=2 SV=1	56	11	0.3164	39451.8	5.38
$38-22	tr|R4J9C8|R4J9C8_9HEMI Actin (Fragment) OS=Macrosteles quadripunctulatus PE=2 SV=1	56	11	0.3035	40929.3	5.09
$38-23	tr|A0A067QL86|A0A067QL86_ZOONE Actin, muscle OS=Zootermopsis nevadensis GN=L798_00499 PE=3 SV=1	56	11	0.2979	41785.4	5.29
$38-24	tr|C9VXR9|C9VXR9_NILLU Actin 1 OS=Nilaparvata lugens PE=2 SV=1	56	11	0.2979	41771.4	5.3
$39-1	tr|A0A023J916|A0A023J916_9CUCU Actin OS=Agasicles hygrophila GN=act PE=2 SV=1	53	11	0.2979	41785.4	5.29
$39-2	tr|K7JA96|K7JA96_NASVI Uncharacterized protein OS=Nasonia vitripennis GN=LOC100117792 PE=3 SV=1	53	11	0.2979	41784.4	5.3
$39-3	tr|B2Z6M6|B2Z6M6_AGRIP Muscle actin OS=Agrotis ipsilon PE=2 SV=1	53	11	0.2979	41776.4	5.22
$39-4	tr|K7J803|K7J803_NASVI Uncharacterized protein OS=Nasonia vitripennis GN=LOC100116889 PE=3 SV=1	53	11	0.2979	41757.3	5.29
$39-5	tr|F6N8D0|F6N8D0_9NEOP Actin (Fragment) OS=Cnaphalocrocis medinalis PE=2 SV=1	53	11	0.3478	35945.8	5.56
$39-6	tr|X5CT98|X5CT98_9NEOP Actin (Fragment) OS=Zygaena filipendulae GN=Act5C PE=2 SV=1	53	11	0.2807	44070.8	5.42
$39-7	tr|V9IG73|V9IG73_APICE Actin, indirect flight muscle OS=Apis cerana GN=ACCB02987 PE=2 SV=1	53	11	0.2979	41784.4	5.3
$39-8	tr|J7I578|J7I578_CHRPP Beta-actin (Fragment) OS=Chrysomela populi PE=2 SV=1	53	11	0.3228	38806	5.39
$39-9	tr|B4G5W8|B4G5W8_DROPE GL23756 OS=Drosophila persimilis GN=Dper\GL23756 PE=3 SV=1	53	11	0.3019	41253.1	5.39
$39-10	tr|A0A023ES50|A0A023ES50_AEDAL Putative actin-related protein OS=Aedes albopictus PE=2 SV=1	53	11	0.2979	41776.4	5.22
$39-11	tr|F4WLU8|F4WLU8_ACREC Actin, clone 205 OS=Acromyrmex echinatior GN=G5I_06729 PE=3 SV=1	53	11	0.2979	41771.4	5.3
$39-12	tr|A0A034W4E2|A0A034W4E2_BACDO Actin, muscle OS=Bactrocera dorsalis GN=ACT PE=3 SV=1	53	11	0.2979	41742.2	5.23
$39-13	tr|A0A034W3C2|A0A034W3C2_BACDO Actin-3, muscle-specific OS=Bactrocera dorsalis GN=ACT3 PE=3 SV=1	53	11	0.2979	41773.3	5.29
$39-14	tr|B4PRP2|B4PRP2_DROYA GE24312 OS=Drosophila yakuba GN=Dyak\GE24312 PE=3 SV=1	53	11	0.2979	41699.3	5.29
$39-15	tr|D3TPT6|D3TPT6_GLOMM Actin 87E OS=Glossina morsitans morsitans PE=2 SV=1	53	11	0.2979	41831.5	5.3
$39-16	tr|D6WF19|D6WF19_TRICA Putative uncharacterized protein OS=Tribolium castaneum GN=TcasGA2_TC003326 PE=3 SV=1	53	11	0.2979	41785.4	5.29
$39-17	tr|B6IDW7|B6IDW7_DROME RH70883p OS=Drosophila melanogaster GN=Act88F-RA PE=2 SV=1	53	11	0.2979	41699.3	5.29
$39-18	tr|A8B1J8|A8B1J8_ANOGA AGAP005095-PA OS=Anopheles gambiae GN=AgaP_AGAP005095 PE=3 SV=1	53	11	0.2979	41776.4	5.22
$39-19	tr|D3TP03|D3TP03_GLOMM Actin 57B OS=Glossina morsitans morsitans PE=2 SV=1	53	11	0.2979	41818.4	5.23
$39-20	tr|T1DFC0|T1DFC0_ANOAQ Putative actin muscle OS=Anopheles aquasalis PE=2 SV=1	53	11	0.2979	41776.4	5.22
$39-21	tr|T1DFY6|T1DFY6_ANOAQ Putative actin muscle OS=Anopheles aquasalis PE=2 SV=1	53	11	0.2979	41787.4	5.29
$39-22	tr|B5DVZ6|B5DVZ6_DROPS GA26730 OS=Drosophila pseudoobscura pseudoobscura GN=Dpse\GA26730 PE=3 SV=1	53	11	0.2979	41699.3	5.29
$39-23	tr|B4PQF0|B4PQF0_DROYA GE26273 OS=Drosophila yakuba GN=Dyak\GE26273 PE=3 SV=1	53	11	0.2979	41801.4	5.3
$39-24	tr|U5EUS3|U5EUS3_9DIPT Putative actin-related protein OS=Corethrella appendiculata PE=2 SV=1	53	11	0.2979	41776.4	5.22
$39-25	tr|B3LZT0|B3LZT0_DROAN GF18300 OS=Drosophila ananassae GN=Dana\GF18300 PE=3 SV=1	53	11	0.2979	41699.3	5.29
$39-26	tr|B3LX89|B3LX89_DROAN GF17602 OS=Drosophila ananassae GN=Dana\GF17602 PE=3 SV=1	53	11	0.2979	41801.4	5.3
$39-27	tr|B4LXD6|B4LXD6_DROVI ActinE2 OS=Drosophila virilis GN=ActE2 PE=3 SV=1	53	11	0.2979	41683.2	5.29
$39-28	tr|B4R189|B4R189_DROSI GD18909 OS=Drosophila simulans GN=Dsim\GD18909 PE=3 SV=1	53	11	0.2979	41801.4	5.3
$39-29	tr|A0A084VLA6|A0A084VLA6_9DIPT Actin OS=Anopheles sinensis GN=ZHAS_00006150 PE=3 SV=1	53	11	0.2979	41787.4	5.29
$39-30	tr|A0A026X3R9|A0A026X3R9_CERBI Actin, clone OS=Cerapachys biroi GN=X777_04636 PE=3 SV=1	53	11	0.2979	41769.3	5.3
$39-31	tr|Q45L89|Q45L89_AEDAE Actin 6 OS=Aedes aegypti GN=act-6 PE=2 SV=1	53	11	0.2979	41804.4	5.24
$39-32	tr|Q1HRN5|Q1HRN5_AEDAE Actin OS=Aedes aegypti PE=2 SV=1	53	11	0.2979	41791.4	5.3
$39-33	tr|A0A023VZM4|A0A023VZM4_9CUCU Beta-actin OS=Dendroctonus armandi PE=2 SV=1	53	11	0.2979	41785.4	5.29
$39-34	tr|A0A023EPU9|A0A023EPU9_AEDAL Putative actin-related protein OS=Aedes albopictus PE=2 SV=1	53	11	0.2979	41787.4	5.29
$39-35	tr|B0XB41|B0XB41_CULQU Actin 1 OS=Culex quinquefasciatus GN=CpipJ_CPIJ016462 PE=3 SV=1	53	11	0.2979	41776.4	5.22
$39-36	tr|B0WEY5|B0WEY5_CULQU Actin-87E OS=Culex quinquefasciatus GN=CpipJ_CPIJ005785 PE=3 SV=1	53	11	0.2979	41787.4	5.29
$39-37	tr|B0LF73|B0LF73_MAMBR Beta actin OS=Mamestra brassicae PE=2 SV=1	53	11	0.2979	41790.4	5.23
$39-38	tr|Q9BIJ1|Q9BIJ1_DROVI Actin E2 OS=Drosophila virilis GN=ActE2 PE=3 SV=1	53	11	0.2979	41568.1	5.37
$39-39	tr|B5A8W7|B5A8W7_9CUCU Beta-actin OS=Mantichorula semenowi PE=2 SV=1	53	11	0.2979	41766.3	5.28
$39-40	tr|R4NTG9|R4NTG9_CHRMG Actin OS=Chrysomya megacephala PE=2 SV=1	53	11	0.2979	41801.4	5.3
$39-41	tr|A0A087ZRA1|A0A087ZRA1_APIME Uncharacterized protein OS=Apis mellifera GN=LOC410075 PE=3 SV=1	53	11	0.2887	43024.8	5.3
$39-42	tr|I4DLT1|I4DLT1_PAPPL Actin, muscle-type A1 OS=Papilio polytes PE=2 SV=1	53	11	0.2979	41776.4	5.22
$39-43	tr|Q5RLJ4|Q5RLJ4_APRGE Actin OS=Apriona germari PE=2 SV=1	53	11	0.2979	41785.4	5.29
$39-44	tr|B4KAD4|B4KAD4_DROMO GI23222 OS=Drosophila mojavensis GN=Dmoj\GI23222 PE=3 SV=1	53	11	0.2979	41683.2	5.29
$39-45	tr|Q6R8F9|Q6R8F9_SPOEX Actin OS=Spodoptera exigua PE=2 SV=1	53	11	0.2987	41609.2	5.16
$39-46	tr|G6D8X4|G6D8X4_DANPL Actin OS=Danaus plexippus GN=KGM_06246 PE=3 SV=1	53	11	0.2979	41776.4	5.22
$39-47	tr|B2DBP0|B2DBP0_PAPXU Actin OS=Papilio xuthus PE=2 SV=1	53	11	0.2979	41746.3	5.22
$39-48	tr|V5GR51|V5GR51_ANOGL Actin, muscle OS=Anoplophora glabripennis GN=ACT PE=3 SV=1	53	11	0.2979	41785.4	5.29
$39-49	tr|H9JWN1|H9JWN1_BOMMO Uncharacterized protein OS=Bombyx mori GN=A1 PE=3 SV=1	53	11	0.2979	41776.4	5.22
$39-50	tr|Q17KG3|Q17KG3_AEDAE AAEL001673-PA OS=Aedes aegypti GN=AAEL001673 PE=3 SV=1	53	11	0.2979	41776.4	5.22
$39-51	tr|W4WZE6|W4WZE6_ATTCE Uncharacterized protein OS=Atta cephalotes PE=3 SV=1	53	11	0.2979	41757.3	5.29
$39-52	tr|Q17C87|Q17C87_AEDAE AAEL004631-PA OS=Aedes aegypti GN=AAEL004631 PE=3 SV=1	53	11	0.2979	41787.4	5.29
$39-53	tr|V9NEM2|V9NEM2_GRAMO Actin OS=Grapholita molesta PE=2 SV=1	53	11	0.2979	41776.4	5.22
$39-54	tr|B4KAA1|B4KAA1_DROMO GI24339 OS=Drosophila mojavensis GN=Dmoj\GI24339 PE=3 SV=1	53	11	0.2979	41801.4	5.3
$39-55	tr|Q4JQ54|Q4JQ54_CULPP Actin OS=Culex pipiens pipiens PE=2 SV=1	53	11	0.2979	41809.4	5.3
$39-56	tr|A0A084W2J0|A0A084W2J0_9DIPT Actin OS=Anopheles sinensis GN=ZHAS_00012218 PE=3 SV=1	53	11	0.2979	41776.4	5.22
$39-57	tr|A8CW58|A8CW58_LUTLO Putative actin OS=Lutzomyia longipalpis PE=2 SV=1	53	11	0.2979	41801.4	5.3
$39-58	tr|B4JID3|B4JID3_DROGR GH19077 OS=Drosophila grimshawi GN=Dgri\GH19077 PE=3 SV=1	53	11	0.2979	41683.2	5.29
$39-59	tr|E2B152|E2B152_CAMFO Actin, muscle OS=Camponotus floridanus GN=EAG_03747 PE=3 SV=1	53	11	0.2979	41755.3	5.29
$39-60	tr|H9KNB7|H9KNB7_APIME Uncharacterized protein OS=Apis mellifera GN=LOC551176 PE=3 SV=1	53	11	0.2979	41784.4	5.3
$39-61	tr|E2IV57|E2IV57_HELAM Actin OS=Helicoverpa armigera PE=2 SV=1	53	11	0.2979	41804.4	5.24
$39-62	tr|N6TH73|N6TH73_DENPD Uncharacterized protein (Fragment) OS=Dendroctonus ponderosae GN=D910_08938 PE=3 SV=1	53	11	0.2979	41785.4	5.29
$39-63	sp|P83969|ACT1_BACDO Actin, indirect flight muscle OS=Bactrocera dorsalis PE=3 SV=1	53	11	0.2979	41699.3	5.29
$39-64	tr|B4N9R8|B4N9R8_DROWI GK11462 OS=Drosophila willistoni GN=Dwil\GK11462 PE=3 SV=1	53	11	0.2979	41699.3	5.29
$39-65	tr|B4NKE1|B4NKE1_DROWI GK13943 OS=Drosophila willistoni GN=Dwil\GK13943 PE=3 SV=1	53	11	0.2979	41801.4	5.3
$39-66	tr|B0FBP2|B0FBP2_9DIPT Actin OS=Culex nigripalpus GN=Act-1 PE=3 SV=1	53	11	0.2979	41823.4	5.3
$39-67	tr|B3P451|B3P451_DROER GG19688 OS=Drosophila erecta GN=Dere\GG19688 PE=3 SV=1	53	11	0.2979	41801.4	5.3
$39-68	tr|B4JI79|B4JI79_DROGR GH19045 OS=Drosophila grimshawi GN=Dgri\GH19045 PE=3 SV=1	53	11	0.2979	41801.4	5.3
$39-69	tr|C9VXS2|C9VXS2_NILLU Actin 2 OS=Nilaparvata lugens PE=2 SV=1	53	11	0.2979	41862.3	5.3
$39-70	tr|Q297Q8|Q297Q8_DROPS GA14877, isoform A OS=Drosophila pseudoobscura pseudoobscura GN=Dpse\GA14877 PE=3 SV=1	53	11	0.2979	41801.4	5.3
$39-71	sp|P10981|ACT5_DROME Actin-87E OS=Drosophila melanogaster GN=Act87E PE=1 SV=1	53	11	0.2979	41801.4	5.3
$39-72	sp|P83967|ACT6_DROME Actin, indirect flight muscle OS=Drosophila melanogaster GN=Act88F PE=1 SV=1	53	11	0.2979	41699.3	5.29
$39-73	sp|P83968|ACT6_DROSI Actin, indirect flight muscle OS=Drosophila simulans GN=Act88F PE=3 SV=1	53	11	0.2979	41699.3	5.29
$39-74	sp|P45885|ACT2_BACDO Actin-2, muscle-specific OS=Bactrocera dorsalis PE=2 SV=1	53	11	0.2979	41802.4	5.23
$39-75	sp|P45886|ACT3_BACDO Actin-3, muscle-specific OS=Bactrocera dorsalis PE=2 SV=1	53	11	0.2979	41815.4	5.3
$39-76	sp|P45887|ACT5_BACDO Actin-5, muscle-specific OS=Bactrocera dorsalis PE=2 SV=1	53	11	0.2979	41770.3	5.3
$39-77	sp|P49871|ACT_MANSE Actin, muscle OS=Manduca sexta PE=2 SV=1	53	11	0.2979	41776.4	5.22
$39-78	tr|E9JCX2|E9JCX2_SOLIN Actin-87E isoform 1 (Fragment) OS=Solenopsis invicta GN=SINV_06065 PE=2 SV=1	53	11	0.2979	41782.3	5.3
$39-79	tr|T1PDA4|T1PDA4_MUSDO Actin OS=Musca domestica PE=2 SV=1	53	11	0.2979	41699.3	5.29
$39-80	tr|T1PNJ0|T1PNJ0_MUSDO Actin OS=Musca domestica PE=2 SV=1	53	11	0.2979	41757.3	5.3
$39-81	tr|A0JCK7|A0JCK7_PLUXY Actin OS=Plutella xylostella PE=2 SV=1	53	11	0.2979	41776.4	5.22
$39-82	tr|Q71RP6|Q71RP6_DROVI Actin E1 OS=Drosophila virilis GN=ActE1 PE=3 SV=1	53	11	0.2979	41801.4	5.3
$39-83	tr|E2C0X0|E2C0X0_HARSA Actin-5, muscle-specific OS=Harpegnathos saltator GN=EAI_13675 PE=3 SV=1	53	11	0.2979	41782.3	5.3
$39-84	tr|B3P3R7|B3P3R7_DROER GG16929 OS=Drosophila erecta GN=Dere\GG16929 PE=3 SV=1	53	11	0.2979	41699.3	5.29
$40-1	tr|F6MFD1|F6MFD1_AGRIP Heat shock protein 70 OS=Agrotis ipsilon PE=2 SV=1	12	11	0.1636	71622.1	5.33
$40-2	tr|D5KZX7|D5KZX7_9NEOP Heat shock protein 70 OS=Chilo suppressalis GN=hsp70 PE=2 SV=1	12	11	0.1641	71241.6	5.33
$40-3	tr|A2TLM5|A2TLM5_9NEOP Heat shock protein 70 OS=Dendrolimus punctatus x Dendrolimus tabulaeformis GN=hsp70 PE=2 SV=1	12	11	0.1639	71482	5.33
$40-4	tr|A2TE70|A2TE70_9NEOP Heat shock protein 70 OS=Dendrolimus tabulaeformis GN=hsp70 PE=2 SV=1	12	11	0.1639	71466.1	5.43
$40-5	tr|J9PWW6|J9PWW6_PLUXY Hsc70 OS=Plutella xylostella PE=2 SV=1	12	11	0.1646	71181.6	5.33
$40-6	tr|K9LT17|K9LT17_9NEOP Heat shock protein 70 OS=Hypena tristalis PE=2 SV=1	12	11	0.1639	71516.1	5.33
$40-7	tr|Q2WG65|Q2WG65_PLUXY Heat shock cognate 70 OS=Plutella xylostella GN=hsc70 PE=2 SV=1	12	11	0.1709	69306.6	5.33
$40-8	tr|A2TEL6|A2TEL6_9NEOP Heat shock protein 70 OS=Dendrolimus superans GN=hsp70 PE=2 SV=1	12	11	0.1639	71496.1	5.33
$40-9	tr|E3VS41|E3VS41_9NEOP Heat shock cognate protein 70 OS=Anticarsia gemmatalis GN=hsc70 PE=2 SV=1	12	11	0.1639	71432.9	5.29
$40-10	sp|Q9U639|HSP7D_MANSE Heat shock 70 kDa protein cognate 4 OS=Manduca sexta PE=2 SV=1	12	11	0.1641	71430.9	5.33
$40-11	tr|R4V6T6|R4V6T6_SPOLI Heat shock protein 70 OS=Spodoptera littoralis GN=Hsp70 PE=2 SV=1	12	11	0.1639	71507	5.33
$40-12	tr|Q4ZJ79|Q4ZJ79_9NEOP Heat shock cognate 70 protein OS=Sesamia nonagrioides PE=2 SV=2	12	11	0.1639	71349.9	5.38
$40-13	tr|S5FXH1|S5FXH1_9NEOP Heat shock cognate 70 OS=Xestia cnigrum PE=2 SV=1	12	11	0.1636	71594.1	5.33
$40-14	tr|T1SC35|T1SC35_MELCN Heat shock protein 70 cognate-1 OS=Melitaea cinxia PE=2 SV=1	12	11	0.1631	71786.4	5.33
$40-15	tr|Q94805|Q94805_TRINI HSC70 OS=Trichoplusia ni PE=2 SV=1	12	11	0.1639	71862.5	5.5
$40-16	tr|E2F395|E2F395_SPOLT Heat shock protein 70 cognate OS=Spodoptera litura GN=Hsc70 PE=2 SV=1	12	11	0.1639	71521	5.24
$40-17	tr|Q0KKB3|Q0KKB3_MAMBR Heat shock cognate protein 70 OS=Mamestra brassicae GN=hsc70 PE=2 SV=1	12	11	0.1636	71593.1	5.28
$40-18	tr|B0FC98|B0FC98_MYTSE Hsp70 OS=Mythimna separata PE=2 SV=1	12	11	0.1639	71489.1	5.38
$40-19	tr|E0XN32|E0XN32_SPOLT 70 kDa heat shock protein OS=Spodoptera litura GN=Hsp70 PE=2 SV=1	12	11	0.1639	71507	5.33
$40-20	tr|E5LEV4|E5LEV4_OSTFU Heat shock 70 kDa cognate protein OS=Ostrinia furnacalis GN=HSC70 PE=2 SV=2	12	11	0.1639	71367.8	5.32
$41-1	tr|J9JP34|J9JP34_ACYPI Uncharacterized protein OS=Acyrthosiphon pisum GN=LOC100162043 PE=3 SV=1	12	11	0.1566	83416.5	4.94
$42-1	tr|R4UM55|R4UM55_COPFO Actin OS=Coptotermes formosanus PE=2 SV=1	46	10	0.3564	32188.4	5.33
$43-1	tr|A0A067RA03|A0A067RA03_ZOONE Myosin heavy chain, muscle (Fragment) OS=Zootermopsis nevadensis GN=L798_10870 PE=4 SV=1	22	10	0.0768	121253	6.32
$44-1	tr|T1DHY9|T1DHY9_9DIPT Calcium-transporting ATPase OS=Psorophora albipes PE=2 SV=1	14	10	0.104	111829	5.35
$45-1	tr|J9JNI0|J9JNI0_ACYPI Uncharacterized protein OS=Acyrthosiphon pisum GN=LOC100163852 PE=3 SV=2	12	10	0.1475	67125.6	5.82
$46-1	tr|J9K309|J9K309_ACYPI Uncharacterized protein OS=Acyrthosiphon pisum PE=3 SV=1	12	10	0.1851	72922.8	5.19
$47-1	tr|J9K4N1|J9K4N1_ACYPI Uncharacterized protein OS=Acyrthosiphon pisum GN=LOC100159465 PE=4 SV=1	23	9	0.1297	67100.4	7.67
$48-1	tr|B0XGX3|B0XGX3_CULQU Calcium-transporting ATPase OS=Culex quinquefasciatus GN=CpipJ_CPIJ018434 PE=3 SV=1	15	9	0.1253	88843.9	5.74
$49-1	tr|A0A069DXC3|A0A069DXC3_9HEMI Putative myosin class ii heavy chain OS=Panstrongylus megistus PE=2 SV=1	14	9	0.1015	102583	5.52
$50-1	tr|C4WUI5|C4WUI5_ACYPI ACYPI000784 protein OS=Acyrthosiphon pisum GN=ACYPI000784 PE=2 SV=1	14	9	0.2343	33499.5	9.66
$51-1	tr|B4GCZ0|B4GCZ0_DROPE Calcium-transporting ATPase OS=Drosophila persimilis GN=Dper\GL10916 PE=3 SV=1	13	9	0.0988	109167	5.19
$51-2	sp|Q292Q0|ATC1_DROPS Calcium-transporting ATPase sarcoplasmic/endoplasmic reticulum type OS=Drosophila pseudoobscura pseudoobscura GN=Ca-P60A PE=3 SV=2	13	9	0.0988	109167	5.19
$52-1	tr|A0A026WMM7|A0A026WMM7_CERBI Pyruvate carboxylase OS=Cerapachys biroi GN=X777_02767 PE=4 SV=1	12	9	0.0686	131863	6.15
$53-1	tr|A0A034W4Y6|A0A034W4Y6_BACDO Pyruvate carboxylase OS=Bactrocera dorsalis GN=PYC PE=4 SV=1	11	9	0.0703	130971	6.14
$53-2	tr|T1PNK0|T1PNK0_MUSDO Pyruvate carboxylase OS=Musca domestica PE=2 SV=1	11	9	0.0703	130820	6.19
$53-3	tr|W8BSB7|W8BSB7_CERCA Pyruvate carboxylase, mitochondrial (Fragment) OS=Ceratitis capitata GN=PYC PE=2 SV=1	11	9	0.074	124559	6.09
$53-4	tr|T1PEF4|T1PEF4_MUSDO Pyruvate carboxylase OS=Musca domestica PE=2 SV=1	11	9	0.0693	132603	6.1
$53-5	tr|W8BSC3|W8BSC3_CERCA Pyruvate carboxylase, mitochondrial (Fragment) OS=Ceratitis capitata GN=PYC PE=2 SV=1	11	9	0.0766	120460	6
$53-6	tr|W8B4V2|W8B4V2_CERCA Pyruvate carboxylase, mitochondrial (Fragment) OS=Ceratitis capitata GN=PYC PE=2 SV=1	11	9	0.075	122790	6.18
$53-7	tr|W8BGR9|W8BGR9_CERCA Pyruvate carboxylase, mitochondrial (Fragment) OS=Ceratitis capitata GN=PYC PE=2 SV=1	11	9	0.0755	122229	5.92
$53-8	tr|A0A034W6F9|A0A034W6F9_BACDO Pyruvate carboxylase OS=Bactrocera dorsalis GN=PYC PE=4 SV=1	11	9	0.0693	132740	6.06
$54-1	tr|A0A067RHT6|A0A067RHT6_ZOONE Pyruvate carboxylase OS=Zootermopsis nevadensis GN=L798_12717 PE=4 SV=1	11	9	0.0684	132024	6.02
$55-1	tr|J9K8Z4|J9K8Z4_ACYPI Uncharacterized protein OS=Acyrthosiphon pisum GN=LOC100159043 PE=4 SV=2	11	9	0.1972	61509.8	8.51
$56-1	tr|Q17C86|Q17C86_AEDAE AAEL004616-PA OS=Aedes aegypti GN=AAEL004616 PE=3 SV=1	45	8	0.2314	41685.2	5.3
$56-2	tr|B0WEY6|B0WEY6_CULQU Actin-2 OS=Culex quinquefasciatus GN=CpipJ_CPIJ005786 PE=3 SV=1	45	8	0.2314	41653.2	5.3
$56-3	tr|Q27S91|Q27S91_CULPP Beta-actin OS=Culex pipiens pipiens PE=2 SV=2	45	8	0.2314	41623.1	5.3
$57-1	tr|A0A067ZJ46|A0A067ZJ46_CARSA Beta-actin (Fragment) OS=Carposina sasakii PE=2 SV=1	25	8	0.2857	30748.7	5.08
$58-1	tr|E7CGB1|E7CGB1_MYZPE Cytochrome P450 OS=Myzus persicae GN=CYP6CY3 PE=2 SV=1	10	8	0.1389	59132.1	8.6
$58-2	tr|V5SQ25|V5SQ25_MYZPE Cytochrome P450 CYP6CY3 OS=Myzus persicae GN=CYP6CY3 PE=2 SV=1	10	8	0.1389	59144.1	8.6
$59-1	tr|F1C3U2|F1C3U2_9NEOP Actin (Fragment) OS=Timema monikensis PE=3 SV=1	23	7	0.2691	30878.2	5.33
$60-1	tr|J9KAU4|J9KAU4_ACYPI Uncharacterized protein OS=Acyrthosiphon pisum GN=LOC100161082 PE=3 SV=1	11	7	0.1511	49896.9	5.01
$61-1	tr|C4WT97|C4WT97_ACYPI ACYPI004082 protein OS=Acyrthosiphon pisum GN=ACYPI004082 PE=2 SV=1	10	7	0.367	21340.7	9.77
$62-1	tr|J9JZQ5|J9JZQ5_ACYPI Uncharacterized protein OS=Acyrthosiphon pisum PE=3 SV=2	9	7	0.2926	25017	9.56
$62-2	tr|C4WVG1|C4WVG1_ACYPI ACYPI005949 protein OS=Acyrthosiphon pisum GN=ACYPI005949 PE=2 SV=1	9	7	0.2735	26751	9.72
$63-1	tr|H9JFZ5|H9JFZ5_BOMMO Pyruvate carboxylase OS=Bombyx mori GN=Bmo.10827 PE=4 SV=1	8	7	0.049	132351	8.03
$64-1	tr|J9JKH2|J9JKH2_ACYPI Uncharacterized protein OS=Acyrthosiphon pisum GN=LOC100165472 PE=4 SV=2	7	7	0.0722	106030	5.74
$65-1	tr|Q201Y0|Q201Y0_ACYPI Putative vacuolar ATPase subunit D OS=Acyrthosiphon pisum GN=LOC100163236 PE=2 SV=1	10	6	0.2387	27527.9	9.65
$66-1	tr|C4WSH2|C4WSH2_ACYPI ACYPI009856 protein OS=Acyrthosiphon pisum GN=ACYPI009856 PE=2 SV=1	9	6	0.3291	17970.9	10.17
$67-1	tr|J9JJB5|J9JJB5_ACYPI Uncharacterized protein OS=Acyrthosiphon pisum GN=LOC100573835 PE=4 SV=1	9	6	0.1922	30770.6	9.19
$68-1	tr|C4WS91|C4WS91_ACYPI ACYPI008302 protein OS=Acyrthosiphon pisum GN=ACYPI008302 PE=2 SV=1	8	6	0.2751	21743.9	10.07
$69-1	tr|J9JVH8|J9JVH8_ACYPI Uncharacterized protein OS=Acyrthosiphon pisum PE=4 SV=2	8	6	0.1203	45018.5	4.91
$70-1	tr|A0A067QUC2|A0A067QUC2_ZOONE Elongation factor 2 OS=Zootermopsis nevadensis GN=L798_00986 PE=4 SV=1	7	6	0.0592	94602.3	6.08
$70-2	tr|F8SKB6|F8SKB6_BOMMO Elongation factor 2 OS=Bombyx mori PE=2 SV=1	7	6	0.0592	94783.2	6.07
$70-3	tr|H9J3S8|H9J3S8_BOMMO Translation elongation factor 2 OS=Bombyx mori GN=tef2 PE=4 SV=1	7	6	0.0601	93389.5	6.14
$70-4	tr|Q6JU91|Q6JU91_PERAM Elongation factor-2 (Fragment) OS=Periplaneta americana PE=2 SV=1	7	6	0.0689	81513.4	6.21
$70-5	tr|R4WCQ3|R4WCQ3_9HEMI Elongation factor 2 OS=Riptortus pedestris PE=2 SV=1	7	6	0.0592	94664.3	6.11
$70-6	tr|G9C5D4|G9C5D4_SCHGR Elongation factor 2 OS=Schistocerca gregaria PE=2 SV=1	7	6	0.0592	94685.2	6.11
$70-7	tr|A0A069DWL1|A0A069DWL1_9HEMI Putative elongation factor 2-like protein (Fragment) OS=Panstrongylus megistus PE=2 SV=1	7	6	0.0592	94808.3	6.2
$70-8	sp|Q1HPK6|EF2_BOMMO Translation elongation factor 2 OS=Bombyx mori GN=tef2 PE=1 SV=1	7	6	0.0592	94783.2	6.07
$70-9	tr|Q86M26|Q86M26_SPOEX Translation elongation factor 2 OS=Spodoptera exigua PE=2 SV=1	7	6	0.0592	94620.1	6.14
$70-10	tr|J9K7N4|J9K7N4_ACYPI Uncharacterized protein OS=Acyrthosiphon pisum GN=LOC100569149 PE=4 SV=1	7	6	0.0592	94535.1	6.03
$70-11	tr|A0A023FB32|A0A023FB32_TRIIF Putative elongation factor 2-like protein (Fragment) OS=Triatoma infestans PE=2 SV=1	7	6	0.0592	94854.4	6.2
$70-12	tr|R4FQU1|R4FQU1_RHOPR Putative elongation factor 2 (Fragment) OS=Rhodnius prolixus PE=2 SV=1	7	6	0.0592	94842.4	6.2
$70-13	tr|D6WRR0|D6WRR0_TRICA Putative uncharacterized protein OS=Tribolium castaneum GN=TcasGA2_TC008784 PE=4 SV=1	7	6	0.0592	94803.2	6.25
$70-14	tr|Q5XUB4|Q5XUB4_TOXCI Putative translation elongation factor 2 OS=Toxoptera citricida PE=2 SV=1	7	6	0.0592	94817.4	6.1
$71-1	tr|J9JUV1|J9JUV1_ACYPI Uncharacterized protein OS=Acyrthosiphon pisum GN=Mhc2 PE=4 SV=1	7	6	0.0319	228370	5.43
$72-1	tr|J9KAE3|J9KAE3_ACYPI Uncharacterized protein OS=Acyrthosiphon pisum GN=LOC100167759 PE=4 SV=1	7	6	0.0545	103446	8.4
$73-1	tr|Q9U4M0|Q9U4M0_9HYME Actin 1 (Fragment) OS=Ageniaspis citricola PE=3 SV=1	15	5	0.3609	14941	5.33
$73-2	tr|Q9U4L9|Q9U4L9_9HYME Actin 2 (Fragment) OS=Ageniaspis citricola PE=3 SV=1	15	5	0.3609	14955	5.33
$73-3	tr|Q9U4L8|Q9U4L8_9HYME Actin 1 (Fragment) OS=Ageniaspis citricola PE=3 SV=1	15	5	0.3609	14941	5.33
$73-4	tr|Q9U4L7|Q9U4L7_9HYME Actin 2 (Fragment) OS=Ageniaspis citricola PE=3 SV=1	15	5	0.3609	14955	5.33
$73-5	tr|A5Y590|A5Y590_9HYME Actin 3 (Fragment) OS=Ageniaspis citricola PE=3 SV=1	15	5	0.3609	14941	5.33
$74-1	tr|B3SNT7|B3SNT7_TRIBS Beta-actin (Fragment) OS=Triatoma brasiliensis GN=act PE=2 SV=1	14	5	0.2609	20465.1	4.69
$75-1	tr|A0A087ZSC1|A0A087ZSC1_APIME Uncharacterized protein OS=Apis mellifera GN=LOC410559 PE=3 SV=1	10	5	0.1208	49930.6	4.8
$76-1	tr|C4WTW7|C4WTW7_ACYPI ACYPI010200 protein OS=Acyrthosiphon pisum GN=ACYPI010200 PE=2 SV=1	8	5	0.1903	29198.3	10.37
$77-1	tr|Q201X6|Q201X6_ACYPI Ribosomal protein L14-like OS=Acyrthosiphon pisum PE=2 SV=1	8	5	0.349	17248	10.58
$78-1	tr|J9JIX3|J9JIX3_ACYPI 40S ribosomal protein S4 OS=Acyrthosiphon pisum GN=LOC100572319 PE=3 SV=1	7	5	0.1472	30186.1	10.48
$79-1	tr|T1UPY9|T1UPY9_APHGO 60S ribosomal protein L3 OS=Aphis gossypii PE=2 SV=1	7	5	0.1176	46496	10.28
$79-2	tr|J9K933|J9K933_ACYPI Uncharacterized protein OS=Acyrthosiphon pisum GN=LOC100168243 PE=3 SV=1	7	5	0.1176	46496	10.28
$80-1	tr|C4WSE7|C4WSE7_ACYPI 40S ribosomal protein SA OS=Acyrthosiphon pisum GN=ACYPI004271 PE=2 SV=1	6	5	0.1516	33503.4	4.96
$81-1	tr|E0VNT1|E0VNT1_PEDHC Myosin-9, putative OS=Pediculus humanus subsp. corporis GN=Phum_PHUM344210 PE=4 SV=1	6	5	0.0295	226668	5.35
$82-1	tr|K7IW87|K7IW87_NASVI Uncharacterized protein OS=Nasonia vitripennis GN=LOC100117058 PE=3 SV=1	6	5	0.1267	32614.5	9.74
$82-2	tr|A0A067QTT0|A0A067QTT0_ZOONE ADP,ATP carrier protein OS=Zootermopsis nevadensis GN=L798_13394 PE=3 SV=1	6	5	0.1267	33164.2	9.83
$82-3	tr|Q86PG2|Q86PG2_BOMMO ADP/ATP translocase OS=Bombyx mori GN=ANT PE=2 SV=1	6	5	0.1267	32890.7	9.88
$82-4	tr|C7B401|C7B401_ANTPE Adenine nucleotide translocase OS=Antheraea pernyi GN=ANT PE=2 SV=1	6	5	0.1267	32991.8	9.8
$82-5	tr|A7KCY1|A7KCY1_9NEOP ADP/ATP tranlocase OS=Heliconius melpomene GN=ANT PE=2 SV=1	6	5	0.1267	32860.6	9.8
$83-1	tr|M9VSN8|M9VSN8_9HEMI Tropomyosin 1 OS=Laodelphax striatella PE=2 SV=1	6	5	0.1731	32774.3	4.72
$83-2	tr|R4WE58|R4WE58_9HEMI Tropomyosin invertebrate (Fragment) OS=Riptortus pedestris PE=2 SV=1	6	5	0.2103	26687.5	4.69
$83-3	tr|R4V158|R4V158_COPFO Tropomyosin OS=Coptotermes formosanus PE=2 SV=1	6	5	0.1914	29353.6	4.87
$83-4	sp|P31816|TPM_LOCMI Tropomyosin OS=Locusta migratoria PE=3 SV=1	6	5	0.1731	32439	4.7
$83-5	sp|Q9NG56|TPM_BLAGE Tropomyosin OS=Blattella germanica PE=2 SV=1	6	5	0.1725	32837.5	4.72
$83-6	sp|Q8T6L5|TPM_PERFU Tropomyosin OS=Periplaneta fuliginosa PE=2 SV=1	6	5	0.1725	32736.4	4.74
$83-7	tr|C4WTU7|C4WTU7_ACYPI Uncharacterized protein OS=Acyrthosiphon pisum GN=LOC100575783 PE=2 SV=1	6	5	0.1731	32704.1	4.72
$83-8	tr|R4FNF3|R4FNF3_RHOPR Putative tropomyosin 1 isoform a OS=Rhodnius prolixus PE=2 SV=1	6	5	0.1725	32811.3	4.7
$83-9	tr|A0A069DYF0|A0A069DYF0_9HEMI Putative tropomyosin 1 isoform a OS=Panstrongylus megistus PE=2 SV=1	6	5	0.1725	32688.2	4.66
$83-10	tr|Q64F38|Q64F38_MYZPE Tropomyosin OS=Myzus persicae PE=2 SV=1	6	5	0.1731	32704.1	4.72
$83-11	tr|R4J9C9|R4J9C9_9HEMI Tropomyosin (Fragment) OS=Euscelidius variegatus PE=2 SV=1	6	5	0.1835	30789.1	4.8
$83-12	tr|B7ZGK7|B7ZGK7_9HEMI Tropomyosin 1 isoform B OS=Lethocerus indicus GN=tm1 PE=2 SV=1	6	5	0.1731	32783.2	4.73
$83-13	tr|B7ZGK6|B7ZGK6_9HEMI Tropomyosin 1 isoform A OS=Lethocerus indicus GN=tm1 PE=2 SV=1	6	5	0.1725	32829.3	4.7
$83-14	tr|K7IU29|K7IU29_NASVI Uncharacterized protein OS=Nasonia vitripennis PE=3 SV=1	6	5	0.1445	39249.6	4.86
$83-15	tr|Q5XUB7|Q5XUB7_TOXCI Putative tropomyosin OS=Toxoptera citricida PE=2 SV=1	6	5	0.1731	32745.2	4.72
$83-16	tr|R4J9G3|R4J9G3_9HEMI Tropomyosin (Fragment) OS=Macrosteles quadripunctulatus PE=2 SV=1	6	5	0.1835	30752	4.8
$83-17	tr|A3EXN0|A3EXN0_MACHI Putative tropomyosin (Fragment) OS=Maconellicoccus hirsutus PE=2 SV=1	6	5	0.1835	30972.2	4.83
$84-1	tr|Q207Z7|Q207Z7_MYZPE Adenine nucleotide translocator OS=Myzus persicae PE=2 SV=1	6	5	0.1229	32655.5	9.57
$85-1	tr|Q64G01|Q64G01_MYZPE Cathepsin B-N OS=Myzus persicae PE=2 SV=1	6	5	0.0888	38211.3	5.45
$86-1	tr|C4WSM9|C4WSM9_ACYPI ACYPI007603 protein OS=Acyrthosiphon pisum GN=ACYPI007603 PE=2 SV=1	5	5	0.1788	31335.7	10.39
$87-1	tr|J9JLA2|J9JLA2_ACYPI Uncharacterized protein OS=Acyrthosiphon pisum GN=LOC100575685 PE=3 SV=2	5	5	0.1725	32399.8	4.75
$88-1	tr|M1KCL8|M1KCL8_9HEMI Heat shock protein 70 OS=Ericerus pela GN=hsp70 PE=2 SV=1	5	5	0.0756	69820.1	5.72
$89-1	tr|Q1W9N9|Q1W9N9_ACYPI ATP synthase subunit gamma OS=Acyrthosiphon pisum PE=2 SV=1	5	5	0.1367	33018.7	9.34
$90-1	tr|B3N2H1|B3N2H1_DROAN GF20391 OS=Drosophila ananassae GN=Dana\GF20391 PE=4 SV=1	12	4	0.2083	21243.5	10.66
$91-1	tr|T1GHG9|T1GHG9_MEGSC Uncharacterized protein OS=Megaselia scalaris PE=4 SV=1	10	4	0.1914	23529.2	10.61
$92-1	tr|C4WY80|C4WY80_ACYPI ACYPI006090 protein OS=Acyrthosiphon pisum GN=ACYPI006090 PE=2 SV=1	8	4	0.1814	26113.9	6.49
$93-1	tr|G6CR57|G6CR57_DANPL Beta-tubulin OS=Danaus plexippus GN=KGM_10386 PE=3 SV=1	8	4	0.094	50040.1	4.87
$94-1	tr|X1XJ63|X1XJ63_ACYPI Uncharacterized protein OS=Acyrthosiphon pisum PE=3 SV=1	8	4	0.1863	21125.5	10.79
$94-2	tr|X1X5Q9|X1X5Q9_ACYPI Uncharacterized protein OS=Acyrthosiphon pisum PE=3 SV=1	8	4	0.1863	21089.4	10.79
$95-1	tr|X1XJB2|X1XJB2_ACYPI Histone H2B (Fragment) OS=Acyrthosiphon pisum PE=3 SV=1	8	4	0.2238	15944.2	10.22
$95-2	tr|J9K3R4|J9K3R4_ACYPI Histone H2B OS=Acyrthosiphon pisum GN=LOC100575431 PE=3 SV=1	8	4	0.254	13843.9	10.32
$96-1	tr|C4WS24|C4WS24_ACYPI ACYPI002553 protein OS=Acyrthosiphon pisum GN=ACYPI002553 PE=2 SV=1	7	4	0.1951	18570.9	9.81
$97-1	tr|K7IT42|K7IT42_NASVI Histone H2B OS=Nasonia vitripennis GN=LOC100114065 PE=3 SV=1	7	4	0.13	31209.5	8.83
$98-1	tr|C4WT13|C4WT13_ACYPI ACYPI010196 protein OS=Acyrthosiphon pisum GN=ACYPI010196 PE=2 SV=1	6	4	0.3359	14376.5	8.72
$99-1	tr|C4WYE4|C4WYE4_ACYPI ACYPI005885 protein OS=Acyrthosiphon pisum GN=ACYPI005885 PE=2 SV=1	6	4	0.1594	24688.2	9.65
$99-2	tr|J9JZJ7|J9JZJ7_ACYPI Uncharacterized protein OS=Acyrthosiphon pisum GN=LOC100164905 PE=4 SV=1	6	4	0.0747	48101.9	4.67
$100-1	tr|A0A076U3V0|A0A076U3V0_9HEMI HSP70 OS=Orius sauteri GN=hsp70 PE=2 SV=1	5	4	0.0696	69817.2	5.9
$101-1	tr|C1JYH6|C1JYH6_APIME Heat shock protein 90 OS=Apis mellifera PE=2 SV=1	5	4	0.0663	83382.6	4.98
$101-2	tr|A0A087ZQD3|A0A087ZQD3_APIME Uncharacterized protein OS=Apis mellifera GN=Hsp90 PE=3 SV=1	5	4	0.0663	83454.7	4.96
$101-3	tr|V9IE54|V9IE54_APICE Heat shock cognate protein HSP 90-beta OS=Apis cerana GN=ACCB02349 PE=2 SV=1	5	4	0.0663	83454.7	4.96
$101-4	tr|E2B7J9|E2B7J9_HARSA Heat shock protein HSP 90-alpha OS=Harpegnathos saltator GN=EAI_02510 PE=3 SV=1	5	4	0.0664	83381.6	4.96
$102-1	tr|C4WRU7|C4WRU7_ACYPI ACYPI000080 protein OS=Acyrthosiphon pisum GN=ACYPI000080 PE=2 SV=1	5	4	0.1749	24915.5	9.06
$102-2	tr|Q201X2|Q201X2_ACYPI Putative prohibitin protein Wph OS=Acyrthosiphon pisum GN=Phb PE=2 SV=1	5	4	0.1429	30041	6
$103-1	tr|C4WSM5|C4WSM5_ACYPI 40S ribosomal protein S6 OS=Acyrthosiphon pisum GN=ACYPI003298 PE=2 SV=1	5	4	0.1633	28894.6	10.62
$104-1	tr|C4WU36|C4WU36_ACYPI ACYPI008983 protein OS=Acyrthosiphon pisum GN=ACYPI008983 PE=2 SV=1	5	4	0.1333	32885.9	9.96
$105-1	tr|I6WH88|I6WH88_APHGL Ribosomal protein s9 OS=Aphis glycines PE=2 SV=1	5	4	0.1523	23054.6	10.48
$105-2	tr|J9JKT0|J9JKT0_ACYPI Uncharacterized protein OS=Acyrthosiphon pisum PE=3 SV=1	5	4	0.1523	23054.6	10.48
$106-1	tr|J9JJ17|J9JJ17_ACYPI Uncharacterized protein OS=Acyrthosiphon pisum GN=LOC100163821 PE=3 SV=1	5	4	0.2115	22801.5	5.24
$107-1	tr|J9JQC1|J9JQC1_ACYPI Uncharacterized protein OS=Acyrthosiphon pisum GN=LOC100161240 PE=4 SV=1	5	4	0.1197	38194.4	8.42
$108-1	tr|J9JQP8|J9JQP8_ACYPI Uncharacterized protein OS=Acyrthosiphon pisum GN=Cpx PE=4 SV=1	5	4	0.1673	31139.7	9.65
$108-2	tr|C4WYC4|C4WYC4_ACYPI ACYPI002609 protein OS=Acyrthosiphon pisum GN=ACYPI002609 PE=2 SV=1	5	4	0.1673	31309	9.68
$109-1	tr|J9K1P3|J9K1P3_ACYPI Uncharacterized protein OS=Acyrthosiphon pisum GN=LOC100575629 PE=4 SV=1	5	4	0.0665	53656.5	8.6
$110-1	tr|J9K5E2|J9K5E2_ACYPI Uncharacterized protein OS=Acyrthosiphon pisum PE=4 SV=2	5	4	0.0188	258936	5.82
$111-1	tr|Q201X4|Q201X4_ACYPI ACYPI000081 protein OS=Acyrthosiphon pisum GN=ACYPI000081 PE=2 SV=1	5	4	0.2303	17644.5	10.56
$112-1	tr|X1WRL9|X1WRL9_ACYPI Uncharacterized protein OS=Acyrthosiphon pisum PE=3 SV=1	5	4	0.1714	21763.2	10.8
$113-1	tr|C4WUB1|C4WUB1_ACYPI ACYPI000930 protein OS=Acyrthosiphon pisum GN=ACYPI000930 PE=2 SV=1	4	4	0.2385	14766.3	10.28
$114-1	tr|E0XJK5|E0XJK5_SPOLT Heat shock protein 90 OS=Spodoptera litura GN=HSP90 PE=2 SV=1	4	4	0.0669	82612.6	5
$114-2	tr|Q9GQG6|Q9GQG6_SPOFR 90-kDa heat shock protein HSP83 OS=Spodoptera frugiperda GN=hsp83 PE=2 SV=1	4	4	0.0669	82572.5	4.98
$114-3	tr|Q3HS46|Q3HS46_9NEOP 90 kDa heat shock protein 83 OS=Sesamia nonagrioides GN=hsp83 PE=2 SV=2	4	4	0.0669	82606.5	5
$114-4	tr|Q3V6C6|Q3V6C6_9NEOP Heat shock protein 90 OS=Chilo suppressalis GN=hsp90 PE=2 SV=1	4	4	0.0669	82471.4	4.99
$114-5	tr|E0XN33|E0XN33_SPOLT 90 kDa heat shock protein OS=Spodoptera litura GN=Hsp90 PE=2 SV=1	4	4	0.0669	82638.6	5
$114-6	tr|B0FC99|B0FC99_MYTSE Hsp90 OS=Mythimna separata PE=2 SV=1	4	4	0.0672	80891.3	5.23
$114-7	tr|E0XJK7|E0XJK7_MYTSE Heat shock protein 90 OS=Mythimna separata GN=HSP90 PE=3 SV=1	4	4	0.0669	82575.5	4.98
$114-8	tr|A5A3D8|A5A3D8_9NEOP Heat shock protein 90 OS=Omphisa fuscidentalis GN=hsp90 PE=2 SV=1	4	4	0.067	82554.3	4.96
$114-9	tr|V5RFE1|V5RFE1_9NEOP Heat shock protein 90 OS=Heliothis viriplaca GN=Hsp90 PE=2 SV=1	4	4	0.0669	82520.4	4.98
$114-10	tr|R4V4C6|R4V4C6_SPOLI Heat shock protein 90 cognate OS=Spodoptera littoralis GN=Hsc90 PE=2 SV=1	4	4	0.0775	71644.4	5.17
$114-11	tr|A8WE29|A8WE29_LOXSC Heat shock protein 90 OS=Loxostege sticticalis GN=hsp90 PE=2 SV=1	4	4	0.0669	82648.5	5.06
$114-12	tr|E0XJK4|E0XJK4_OSTFU Heat shock protein 90 OS=Ostrinia furnacalis GN=HSP90 PE=3 SV=1	4	4	0.067	82422.3	5.02
$114-13	tr|C4P3Q0|C4P3Q0_SPOEX Heat shock protein 90 OS=Spodoptera exigua GN=hsp90 PE=2 SV=1	4	4	0.0669	82637.5	5
$114-14	tr|B8YDH5|B8YDH5_SPOEX Heat shock protein 90 OS=Spodoptera exigua PE=2 SV=1	4	4	0.0669	82579.5	5.02
$114-15	tr|Q0KKB5|Q0KKB5_MAMBR Heat shock protein 90 OS=Mamestra brassicae GN=hsp90 PE=2 SV=1	4	4	0.0669	82505.3	4.98
$115-1	tr|J9JT88|J9JT88_ACYPI Peptidyl-prolyl cis-trans isomerase OS=Acyrthosiphon pisum GN=LOC100571821 PE=3 SV=1	4	4	0.1579	22792.7	9.52
$115-2	tr|C4WRW7|C4WRW7_ACYPI Peptidyl-prolyl cis-trans isomerase OS=Acyrthosiphon pisum GN=ACYPI003541 PE=2 SV=1	4	4	0.2	17878.1	8.87
$116-1	tr|J9K5N4|J9K5N4_ACYPI Uncharacterized protein OS=Acyrthosiphon pisum GN=LOC100570124 PE=4 SV=1	4	4	0.0828	51745.2	11.19
$116-2	tr|X1XSV0|X1XSV0_ACYPI Uncharacterized protein OS=Acyrthosiphon pisum PE=4 SV=1	4	4	0.1792	24539.7	11.17
$117-1	tr|Q0PWV4|Q0PWV4_DIACI Putative heat shock cognate 70 protein (Fragment) OS=Diaphorina citri PE=2 SV=1	4	4	0.2022	20811.2	4.85
$118-1	tr|Q1ZZQ9|Q1ZZQ9_ACYPI 60S ribosomal protein L18a OS=Acyrthosiphon pisum GN=ACYPI000062 PE=2 SV=1	4	4	0.1798	21161.4	10.78
$119-1	tr|B3M3J1|B3M3J1_DROAN Histone H2A OS=Drosophila ananassae GN=Dana\GF24586 PE=3 SV=1	11	3	0.1905	13518.7	10.54
$120-1	tr|Q45V94|Q45V94_MYZPE Cuticle protein 5 OS=Myzus persicae PE=2 SV=1	10	3	0.1169	26546.2	6.58
$121-1	tr|Q52TF3|Q52TF3_CALVI Actin (Fragment) OS=Calliphora vicina PE=2 SV=1	10	3	0.3875	8798.94	4.68
$122-1	tr|B3MUM3|B3MUM3_DROAN Histone H2B OS=Drosophila ananassae GN=Dana\GF22527 PE=3 SV=1	7	3	0.4063	7108.02	9.87
$122-2	tr|B4INS8|B4INS8_DROSE Histone H2B OS=Drosophila sechellia GN=Dsec\GM11186 PE=3 SV=1	7	3	0.4063	7108.02	9.87
$122-3	tr|B4NVL0|B4NVL0_DROSI Histone H2B OS=Drosophila simulans GN=Dsim\GD18748 PE=3 SV=1	7	3	0.4063	7108.02	9.87
$122-4	tr|B4IPS4|B4IPS4_DROSE Histone H2B OS=Drosophila sechellia GN=Dsec\GM11639 PE=3 SV=1	7	3	0.4063	7093.99	9.87
$123-1	tr|A0A022T3D3|A0A022T3D3_9HYME Cuticular-like protein-2 OS=Microplitis demolitor GN=K425_1535 PE=4 SV=1	5	3	0.0531	47211.6	7.27
$123-2	tr|I4DM47|I4DM47_PAPPL Cuticular protein PpolCPG11 OS=Papilio polytes PE=2 SV=1	5	3	0.0381	43596.8	7.08
$124-1	tr|B4QYK2|B4QYK2_DROSI GD19006 OS=Drosophila simulans GN=Dsim\GD19006 PE=3 SV=1	5	3	0.0383	82573.5	5.52
$125-1	tr|C4WYC2|C4WYC2_ACYPI 40S ribosomal protein S3a OS=Acyrthosiphon pisum GN=ACYPI010127 PE=2 SV=1	5	3	0.0977	30322.8	9.47
$126-1	tr|J9JYY0|J9JYY0_ACYPI Uncharacterized protein OS=Acyrthosiphon pisum PE=4 SV=1	5	3	0.08	48781.6	5.83
$127-1	tr|J9K478|J9K478_ACYPI Translocon-associated protein subunit beta OS=Acyrthosiphon pisum PE=3 SV=1	5	3	0.1162	22096.2	8.85
$128-1	tr|N6UBK5|N6UBK5_DENPD Uncharacterized protein (Fragment) OS=Dendroctonus ponderosae GN=YQE_05478 PE=3 SV=1	5	3	0.0951	32178.6	4.78
$129-1	tr|A0A088AHQ5|A0A088AHQ5_APIME Uncharacterized protein OS=Apis mellifera GN=RpL23 PE=3 SV=1	4	3	0.2357	14807.2	10.58
$129-2	tr|A0A067QGP5|A0A067QGP5_ZOONE 60S ribosomal protein L23 OS=Zootermopsis nevadensis GN=L798_03418 PE=3 SV=1	4	3	0.2357	14793.2	10.58
$129-3	tr|I4DIM3|I4DIM3_PAPXU Ribosomal protein L23 OS=Papilio xuthus PE=2 SV=1	4	3	0.2357	14849.3	10.69
$129-4	tr|Q56FC6|Q56FC6_LYSTE Ribosomal protein L23 OS=Lysiphlebus testaceipes GN=RpL23 PE=2 SV=1	4	3	0.2357	14807.2	10.58
$129-5	tr|Q1W2B0|Q1W2B0_9HEMI Putative ribosomal protein L17/23 OS=Graphocephala atropunctata PE=2 SV=1	4	3	0.2357	14807.2	10.58
$129-6	tr|E7DZ40|E7DZ40_EUPAU Ribosomal protein L23 OS=Euphydryas aurinia GN=RpL23 PE=2 SV=1	4	3	0.2357	14835.2	10.69
$129-7	tr|Q962Y9|Q962Y9_SPOFR Ribosomal protein L17/23 OS=Spodoptera frugiperda PE=2 SV=1	4	3	0.2357	14835.2	10.69
$129-8	tr|V9IM76|V9IM76_APICE 60S ribosomal protein L23 OS=Apis cerana GN=ACCB14364 PE=2 SV=1	4	3	0.2357	14807.2	10.58
$129-9	tr|D6WRI6|D6WRI6_TRICA Putative uncharacterized protein OS=Tribolium castaneum GN=TcasGA2_TC009485 PE=3 SV=1	4	3	0.2357	14736.1	10.55
$129-10	tr|R4WCR9|R4WCR9_9HEMI Ribosomal protein L23 OS=Riptortus pedestris PE=2 SV=1	4	3	0.2357	14821.3	10.58
$129-11	tr|R4UVH2|R4UVH2_COPFO 60S ribosomal protein L23 OS=Coptotermes formosanus PE=2 SV=1	4	3	0.2357	14793.2	10.58
$129-12	tr|E2AUW4|E2AUW4_CAMFO 60S ribosomal protein L23 OS=Camponotus floridanus GN=EAG_02204 PE=3 SV=1	4	3	0.2357	14809.2	10.58
$129-13	tr|A0A069DW00|A0A069DW00_9HEMI Putative 60s ribosomal protein l23 OS=Panstrongylus megistus PE=2 SV=1	4	3	0.2357	14807.2	10.58
$129-14	tr|D1LYK3|D1LYK3_MANSE Ribosomal protein L23 OS=Manduca sexta GN=rpl23 PE=2 SV=1	4	3	0.2357	14835.2	10.69
$129-15	tr|E2C326|E2C326_HARSA 60S ribosomal protein L23 OS=Harpegnathos saltator GN=EAI_12071 PE=3 SV=1	4	3	0.161	22534.1	10.17
$129-16	tr|W4WJY5|W4WJY5_ATTCE Uncharacterized protein OS=Atta cephalotes PE=3 SV=1	4	3	0.2357	14809.2	10.58
$129-17	tr|Q5UAR6|Q5UAR6_BOMMO Ribosomal protein L23 OS=Bombyx mori GN=RpL23 PE=2 SV=1	4	3	0.2357	14835.2	10.69
$129-18	tr|R4G4Z9|R4G4Z9_RHOPR Putative ribosomal protein l23 OS=Rhodnius prolixus PE=2 SV=1	4	3	0.2357	14807.2	10.58
$129-19	tr|N6UR62|N6UR62_DENPD Uncharacterized protein (Fragment) OS=Dendroctonus ponderosae GN=D910_06937 PE=3 SV=1	4	3	0.2357	14707.1	10.55
$129-20	tr|Q4GXH3|Q4GXH3_BIPLU Ribosomal protein L23e OS=Biphyllus lunatus GN=rpL23e PE=2 SV=1	4	3	0.2357	14803.2	10.86
$129-21	tr|G0ZEF8|G0ZEF8_9NEOP Ribosomal protein L23 OS=Heliconius melpomene cythera GN=RpL23 PE=2 SV=1	4	3	0.2357	14835.2	10.69
$129-22	tr|J3JXL2|J3JXL2_DENPD Uncharacterized protein OS=Dendroctonus ponderosae PE=2 SV=1	4	3	0.2357	14624	10.41
$129-23	tr|I3VPC7|I3VPC7_CTEFE Ribosomal protein L23e (Fragment) OS=Ctenocephalides felis PE=2 SV=1	4	3	0.3367	10517.2	10.53
$129-24	tr|G6D181|G6D181_DANPL Ribosomal protein L23 OS=Danaus plexippus GN=KGM_09212 PE=3 SV=1	4	3	0.2357	14835.2	10.69
$129-25	tr|F4WAZ6|F4WAZ6_ACREC 60S ribosomal protein L23 OS=Acromyrmex echinatior GN=G5I_02717 PE=3 SV=1	4	3	0.2157	16427.1	10.9
$129-26	tr|K7ITK6|K7ITK6_NASVI Uncharacterized protein OS=Nasonia vitripennis GN=LOC100118197 PE=3 SV=1	4	3	0.2357	14807.2	10.58
$129-27	tr|I4DM17|I4DM17_PAPPL Ribosomal protein L23 OS=Papilio polytes PE=2 SV=1	4	3	0.2357	14849.3	10.69
$129-28	tr|V5I9Q0|V5I9Q0_ANOGL 60S ribosomal protein L23 (Fragment) OS=Anoplophora glabripennis GN=RL23 PE=3 SV=1	4	3	0.226	15587.1	10.58
$129-29	tr|Q6F469|Q6F469_PLUXY Ribosomal protein L17/23 OS=Plutella xylostella PE=2 SV=1	4	3	0.2357	14835.2	10.69
$129-30	tr|Q4GXH1|Q4GXH1_9COLE Ribosomal protein L23e OS=Sphaerius sp. APV-2005 GN=rpL23e PE=2 SV=1	4	3	0.2357	14665	10.55
$130-1	tr|A9JSH5|A9JSH5_MYZPE Cathepsin B OS=Myzus persicae GN=catb-mp2 PE=2 SV=1	4	3	0.0941	38288.6	6.65
$131-1	tr|C4WSC8|C4WSC8_ACYPI ACYPI008671 protein OS=Acyrthosiphon pisum GN=ACYPI008671 PE=2 SV=1	4	3	0.1258	17171.1	10.95
$132-1	tr|C4WSH4|C4WSH4_ACYPI ACYPI006725 protein OS=Acyrthosiphon pisum GN=ACYPI006725 PE=2 SV=1	4	3	0.1014	33096.9	9.68
$132-2	tr|C4WSH5|C4WSH5_ACYPI ACYPI006725 protein OS=Acyrthosiphon pisum GN=ACYPI006725 PE=2 SV=1	4	3	0.0915	36543.6	9.58
$133-1	tr|C4WSJ9|C4WSJ9_ACYPI ACYPI006043 protein OS=Acyrthosiphon pisum GN=ACYPI006043 PE=2 SV=1	4	3	0.1368	23364.9	4.85
$134-1	tr|C4WTF1|C4WTF1_ACYPI Ribosomal protein OS=Acyrthosiphon pisum GN=ACYPI004435 PE=2 SV=1	4	3	0.1613	24722.1	9.84
$135-1	tr|C4WWD8|C4WWD8_ACYPI ACYPI007949 protein OS=Acyrthosiphon pisum GN=ACYPI007949 PE=2 SV=1	4	3	0.1686	20392.6	5.87
$135-2	tr|J9K535|J9K535_ACYPI Uncharacterized protein OS=Acyrthosiphon pisum GN=LOC100167890 PE=4 SV=1	4	3	0.0707	47061.3	8.67
$136-1	tr|J9JUL7|J9JUL7_ACYPI Uncharacterized protein OS=Acyrthosiphon pisum GN=LOC100160902 PE=3 SV=1	4	3	0.0711	43206.6	5.89
$137-1	tr|J9K2N4|J9K2N4_ACYPI Fructose-bisphosphate aldolase OS=Acyrthosiphon pisum GN=LOC100159633 PE=3 SV=1	4	3	0.0852	39871	6.62
$137-2	tr|Q5XUB0|Q5XUB0_TOXCI Fructose-bisphosphate aldolase OS=Toxoptera citricida PE=2 SV=1	4	3	0.0852	39900.1	6.62
$138-1	tr|J9KAD3|J9KAD3_ACYPI Uncharacterized protein OS=Acyrthosiphon pisum GN=LOC100167715 PE=3 SV=1	4	3	0.0472	89189.7	4.84
$139-1	tr|N6TTX8|N6TTX8_DENPD Uncharacterized protein (Fragment) OS=Dendroctonus ponderosae GN=YQE_10643 PE=4 SV=1	4	3	0.0841	25439.4	10.26
$139-2	tr|U4UMB1|U4UMB1_DENPD 40S ribosomal protein S4 OS=Dendroctonus ponderosae GN=D910_08629 PE=3 SV=1	4	3	0.0754	28292.8	10.3
$140-1	tr|Q1ZZP2|Q1ZZP2_ACYPI Putative transport protein Sec61 alpha subunit OS=Acyrthosiphon pisum GN=LOC100572390 PE=2 SV=1	4	3	0.063	52230.2	8.31
$140-2	tr|A0A087ZSU4|A0A087ZSU4_APIME Uncharacterized protein OS=Apis mellifera GN=Sec61alpha PE=3 SV=1	4	3	0.063	52388.4	8.64
$140-3	tr|V9ICH8|V9ICH8_APICE Protein transport protein Sec61 subunit alpha-like 1 OS=Apis cerana GN=ACCB00906.2 PE=2 SV=1	4	3	0.063	52329.3	8.64
$140-4	tr|Q5XUA5|Q5XUA5_TOXCI Probable transport protein Sec61 alpha subunit OS=Toxoptera citricida PE=2 SV=1	4	3	0.063	52230.2	8.31
$141-1	tr|Q5UEP0|Q5UEP0_TOXCI Putative diacetyl/L-xylulose reductase OS=Toxoptera citricida PE=2 SV=1	4	3	0.0958	25612.1	7.7
$142-1	tr|Q5XUB2|Q5XUB2_TOXCI Putative translation elongation factor-1 gamma OS=Toxoptera citricida PE=2 SV=1	4	3	0.0721	49229.8	5.91
$143-1	tr|Q60FS4|Q60FS4_PLUXY Tropomyosin I OS=Plutella xylostella PE=3 SV=1	4	3	0.0915	32543.9	4.74
$143-2	tr|A0A067QXJ4|A0A067QXJ4_ZOONE Tropomyosin OS=Zootermopsis nevadensis GN=L798_11059 PE=3 SV=1	4	3	0.0915	32309.8	4.79
$143-3	tr|A0A088A9D8|A0A088A9D8_APIME Uncharacterized protein OS=Apis mellifera GN=LOC408414 PE=3 SV=1	4	3	0.0915	32156.7	4.73
$143-4	tr|A0A026WYI7|A0A026WYI7_CERBI Tropomyosin-1 OS=Cerapachys biroi GN=X777_15121 PE=3 SV=1	4	3	0.0915	32227.8	4.72
$143-5	tr|W4W5D2|W4W5D2_ATTCE Uncharacterized protein OS=Atta cephalotes PE=3 SV=1	4	3	0.1209	24493.3	4.73
$143-6	sp|Q1HPU0|TPM1_BOMMO Tropomyosin-1 OS=Bombyx mori PE=1 SV=1	4	3	0.0915	32508	4.78
$143-7	tr|S4NSH7|S4NSH7_9NEOP Tropomyosin-1 OS=Pararge aegeria PE=3 SV=1	4	3	0.0939	31696.9	4.71
$143-8	tr|E2C127|E2C127_HARSA Tropomyosin-1 OS=Harpegnathos saltator GN=EAI_07537 PE=3 SV=1	4	3	0.0915	32168.6	4.72
$143-9	tr|B2DBI0|B2DBI0_PAPXU Tropomyosin 2 OS=Papilio xuthus PE=2 SV=1	4	3	0.0915	32508	4.78
$143-10	tr|E2A6N1|E2A6N1_CAMFO Tropomyosin-1 OS=Camponotus floridanus GN=EAG_00808 PE=3 SV=1	4	3	0.0915	32227.7	4.77
$143-11	tr|K7IU28|K7IU28_NASVI Uncharacterized protein OS=Nasonia vitripennis GN=LOC100113505 PE=3 SV=1	4	3	0.0915	32331.8	4.74
$143-12	tr|I4DM05|I4DM05_PAPPL Tropomyosin 2 OS=Papilio polytes PE=2 SV=1	4	3	0.0915	32492	4.78
$143-13	tr|R4G8P9|R4G8P9_RHOPR Putative tropomyosin 1 (Fragment) OS=Rhodnius prolixus PE=2 SV=1	4	3	0.0949	31144.5	4.73
$143-14	tr|A0A023F9N9|A0A023F9N9_TRIIF Putative tropomyosin-2-like isoform 1 OS=Triatoma infestans PE=2 SV=1	4	3	0.0949	30773.1	4.7
$143-15	tr|F4X196|F4X196_ACREC Tropomyosin-1 OS=Acromyrmex echinatior GN=G5I_12055 PE=3 SV=1	4	3	0.0778	38218.9	4.95
$144-1	tr|C4WRM2|C4WRM2_ACYPI ACYPI000079 protein OS=Acyrthosiphon pisum GN=ACYPI000079 PE=2 SV=1	3	3	0.1677	18549.6	9.86
$144-2	tr|Q201W9|Q201W9_ACYPI ACYPI000079 protein OS=Acyrthosiphon pisum GN=ACYPI000079 PE=2 SV=1	3	3	0.0892	34472.5	5.6
$144-3	tr|C4WRM3|C4WRM3_ACYPI ACYPI000079 protein OS=Acyrthosiphon pisum GN=ACYPI000079 PE=2 SV=1	3	3	0.0892	34400.5	5.75
$144-4	tr|Q5XUB6|Q5XUB6_TOXCI Putative acidic p0 ribosomal protein OS=Toxoptera citricida PE=2 SV=1	3	3	0.0892	34445.5	5.6
$144-5	tr|C4WRL7|C4WRL7_ACYPI ACYPI000079 protein OS=Acyrthosiphon pisum GN=ACYPI000079 PE=2 SV=1	3	3	0.0892	34488.6	5.6
$145-1	tr|C4WRX7|C4WRX7_ACYPI ACYPI003593 protein OS=Acyrthosiphon pisum GN=ACYPI003593 PE=2 SV=1	3	3	0.0767	34466	9.5
$145-2	tr|J9JTE1|J9JTE1_ACYPI Uncharacterized protein OS=Acyrthosiphon pisum PE=3 SV=1	3	3	0.0767	34797.4	9.55
$145-3	sp|Q5XUC7|RL5_TOXCI 60S ribosomal protein L5 OS=Toxoptera citricida GN=RpL5 PE=2 SV=1	3	3	0.0767	34751.4	9.55
$146-1	tr|C4WTN9|C4WTN9_ACYPI ACYPI009907 protein OS=Acyrthosiphon pisum GN=ACYPI009907 PE=2 SV=1	3	3	0.1373	17561.4	10.7
$147-1	tr|C4WXJ3|C4WXJ3_ACYPI ACYPI003154 protein OS=Acyrthosiphon pisum GN=ACYPI003154 PE=2 SV=1	3	3	0.1296	28225.2	4.72
$147-2	tr|J9JS66|J9JS66_ACYPI Uncharacterized protein OS=Acyrthosiphon pisum PE=3 SV=2	3	3	0.1296	28165.1	4.72
$147-3	tr|K7ISN3|K7ISN3_NASVI Uncharacterized protein OS=Nasonia vitripennis GN=LOC100115275 PE=4 SV=1	3	3	0.1311	27813.5	8.56
$148-1	tr|J9JK13|J9JK13_ACYPI Uncharacterized protein OS=Acyrthosiphon pisum GN=PRKCI PE=4 SV=2	3	3	0.0642	52204.9	9.45
$149-1	tr|J9JL30|J9JL30_ACYPI Uncharacterized protein OS=Acyrthosiphon pisum PE=4 SV=2	3	3	0.1236	38714.9	9.37
$150-1	tr|J9JM33|J9JM33_ACYPI Isocitrate dehydrogenase [NADP] OS=Acyrthosiphon pisum PE=3 SV=1	3	3	0.085	46422.9	6.19
$151-1	tr|J9JTH5|J9JTH5_ACYPI Uncharacterized protein OS=Acyrthosiphon pisum GN=LOC100161874 PE=3 SV=1	3	3	0.0943	24878.1	10.68
$152-1	tr|J9JUU6|J9JUU6_ACYPI Uncharacterized protein OS=Acyrthosiphon pisum GN=LOC100165994 PE=3 SV=1	3	3	0.0564	47949.7	8.74
$153-1	tr|J9JYS8|J9JYS8_ACYPI Protein disulfide-isomerase OS=Acyrthosiphon pisum PE=3 SV=1	3	3	0.0612	55314.8	5.45
$154-1	tr|J9K280|J9K280_ACYPI Uncharacterized protein OS=Acyrthosiphon pisum GN=LOC100168533 PE=4 SV=1	3	3	0.0357	78167.1	6.12
$155-1	tr|J9K3R8|J9K3R8_ACYPI V-type proton ATPase subunit a OS=Acyrthosiphon pisum PE=3 SV=2	3	3	0.0366	96604	5.95
$156-1	tr|J9KB65|J9KB65_ACYPI Lipase maturation factor OS=Acyrthosiphon pisum PE=3 SV=1	3	3	0.0454	75782.4	9.59
$157-1	tr|Q1ZZQ1|Q1ZZQ1_ACYPI ACYPI000059 protein OS=Acyrthosiphon pisum GN=ACYPI000059 PE=2 SV=1	3	3	0.2364	17591.2	9.39
$158-1	tr|Q1ZZQ5|Q1ZZQ5_ACYPI ACYPI000039 protein OS=Acyrthosiphon pisum GN=ACYPI000039 PE=2 SV=1	3	3	0.2609	12512.4	9.63
$159-1	tr|T1HWI3|T1HWI3_RHOPR V-type proton ATPase subunit a OS=Rhodnius prolixus PE=3 SV=1	3	3	0.0315	101251	7.24
$159-2	tr|A0A069DZK7|A0A069DZK7_9HEMI V-type proton ATPase subunit a OS=Panstrongylus megistus PE=2 SV=1	3	3	0.0334	95800.9	6.04
$159-3	tr|F4WMV8|F4WMV8_ACREC V-type proton ATPase subunit a OS=Acromyrmex echinatior GN=G5I_07094 PE=3 SV=1	3	3	0.0304	104562	6.02
$160-1	tr|X1WIS1|X1WIS1_ACYPI Uncharacterized protein OS=Acyrthosiphon pisum GN=cp60 PE=4 SV=1	3	3	0.0853	28679.8	6.29
$161-1	tr|X1WJ61|X1WJ61_ACYPI Uncharacterized protein OS=Acyrthosiphon pisum GN=LOC100161783 PE=3 SV=1	3	3	0.049	60879.4	9.65
$162-1	tr|X1WV43|X1WV43_ACYPI Uncharacterized protein OS=Acyrthosiphon pisum PE=4 SV=1	3	3	0.0238	120149	6.65
$163-1	tr|S4P1I5|S4P1I5_9NEOP Actin-2 OS=Pararge aegeria PE=4 SV=1	7	2	0.3117	8548.87	8.85
$164-1	tr|J4H1A3|J4H1A3_9DYTI Histone H4 (Fragment) OS=Sternopriscus tarsalis GN=histone 4 PE=3 SV=1	6	2	0.3774	6079.97	10.48
$164-2	tr|J4FCS7|J4FCS7_9DYTI Histone H4 (Fragment) OS=Sternopriscus balkei GN=histone 4 PE=3 SV=1	6	2	0.3774	6079.97	10.48
$164-3	tr|J4FLK8|J4FLK8_9DYTI Histone H4 (Fragment) OS=Sternopriscus wattsi GN=histone 4 PE=3 SV=1	6	2	0.3774	6079.97	10.48
$165-1	tr|C4WSK5|C4WSK5_ACYPI Histone H2A OS=Acyrthosiphon pisum GN=ACYPI005340 PE=2 SV=1	5	2	0.1484	13534.5	10.7
$166-1	tr|D1GYI9|D1GYI9_DROAN Histone H2A (Fragment) OS=Drosophila ananassae GN=CG5499 PE=3 SV=1	5	2	0.177	11818.5	10.43
$166-2	tr|D1GZ34|D1GZ34_9MUSC Histone H2A (Fragment) OS=Drosophila phaeopleura GN=CG5499 PE=3 SV=1	5	2	0.177	11818.5	10.43
$167-1	tr|Q1ZZQ3|Q1ZZQ3_ACYPI ACYPI000027 protein OS=Acyrthosiphon pisum GN=LOC100575897 PE=2 SV=1	5	2	0.1558	17535	4.47
$168-1	tr|Q201X1|Q201X1_ACYPI ACYPI000033 protein OS=Acyrthosiphon pisum GN=ACYPI000033 PE=2 SV=1	5	2	0.1694	14652.9	10.98
$169-1	tr|C4WU78|C4WU78_ACYPI ACYPI009812 protein OS=Acyrthosiphon pisum GN=ACYPI009812 PE=2 SV=1	4	2	0.1234	16252.8	4.42
$170-1	tr|R4WCY6|R4WCY6_9HEMI Ribosomal protein L10 OS=Riptortus pedestris PE=2 SV=1	4	2	0.0636	25407.3	10
$170-2	tr|J9K3S4|J9K3S4_ACYPI Uncharacterized protein OS=Acyrthosiphon pisum GN=LOC100163877 PE=4 SV=1	4	2	0.0639	25383.3	10.05
$170-3	tr|C4WRI6|C4WRI6_ACYPI ACYPI007451 protein OS=Acyrthosiphon pisum GN=ACYPI007451 PE=2 SV=1	4	2	0.0639	25353.3	10.05
$170-4	tr|E2BS51|E2BS51_HARSA 60S ribosomal protein L10 OS=Harpegnathos saltator GN=EAI_16613 PE=4 SV=1	4	2	0.0639	25111.1	10.04
$170-5	tr|W4WAM8|W4WAM8_ATTCE Uncharacterized protein OS=Atta cephalotes PE=4 SV=1	4	2	0.0639	25173.2	10.04
$170-6	tr|A0A026WAV9|A0A026WAV9_CERBI 60S ribosomal protein L10 OS=Cerapachys biroi GN=X777_06316 PE=4 SV=1	4	2	0.0639	25157.2	10.04
$170-7	tr|A0A026WYS0|A0A026WYS0_CERBI 60S ribosomal protein L10 OS=Cerapachys biroi GN=X777_08369 PE=4 SV=1	4	2	0.0639	25139.2	10.04
$170-8	tr|F4W3Y0|F4W3Y0_ACREC 60S ribosomal protein L10 OS=Acromyrmex echinatior GN=G5I_00082 PE=4 SV=1	4	2	0.0639	25141.2	10.04
$170-9	tr|B0FXJ4|B0FXJ4_9HYME QM protein OS=Polyrhachis vicina PE=2 SV=1	4	2	0.0639	25106.1	9.97
$170-10	tr|V5I9Z7|V5I9Z7_ANOGL 60S ribosomal protein L10 OS=Anoplophora glabripennis GN=RL10 PE=4 SV=1	4	2	0.0642	25262.1	10
$170-11	tr|E9I9Q0|E9I9Q0_SOLIN Putative uncharacterized protein (Fragment) OS=Solenopsis invicta GN=SINV_12478 PE=4 SV=1	4	2	0.0639	25145.1	10.04
$170-12	tr|E2AHV3|E2AHV3_CAMFO 60S ribosomal protein L10 OS=Camponotus floridanus GN=EAG_15623 PE=4 SV=1	4	2	0.0639	25106.1	9.97
$171-1	tr|X1XKF1|X1XKF1_ACYPI Uncharacterized protein OS=Acyrthosiphon pisum GN=LOC100167386 PE=4 SV=1	4	2	0.1975	9831.4	9.56
$171-2	tr|J9JWK0|J9JWK0_ACYPI Uncharacterized protein (Fragment) OS=Acyrthosiphon pisum PE=4 SV=2	4	2	0.1168	16559	9.3
$172-1	tr|A0A088ASM4|A0A088ASM4_APIME Uncharacterized protein OS=Apis mellifera GN=LOC413517 PE=3 SV=1	3	2	0.0537	39129.4	9.23
$172-2	tr|V9IAZ3|V9IAZ3_APICE Phosphate carrier protein OS=Apis cerana GN=ACCB00419.1 PE=2 SV=1	3	2	0.0537	39089.3	9.22
$173-1	tr|A2I3U2|A2I3U2_MACHI Putative ribosomal protein L21 OS=Maconellicoccus hirsutus PE=2 SV=1	3	2	0.0886	18083	10.77
$174-1	tr|B4GRQ1|B4GRQ1_DROPE Hsp83 OS=Drosophila persimilis GN=Hsp83 PE=4 SV=1	3	2	0.0549	39315.4	4.65
$175-1	tr|C4WSE0|C4WSE0_ACYPI ACYPI006688 protein OS=Acyrthosiphon pisum GN=ACYPI006688 PE=2 SV=1	3	2	0.1076	18141.1	10.93
$176-1	tr|C4WU19|C4WU19_ACYPI ACYPI006272 protein OS=Acyrthosiphon pisum GN=ACYPI006272 PE=2 SV=1	3	2	0.0756	25546.4	10.28
$176-2	tr|J9K0L2|J9K0L2_ACYPI 60S ribosomal protein L13 OS=Acyrthosiphon pisum PE=3 SV=1	3	2	0.0752	25674.6	10.29
$177-1	tr|C4WUI7|C4WUI7_ACYPI ACYPI001643 protein OS=Acyrthosiphon pisum GN=ACYPI001643 PE=2 SV=1	3	2	0.1152	18587.3	10.19
$178-1	tr|D2A0Z1|D2A0Z1_TRICA Putative uncharacterized protein GLEAN_07173 OS=Tribolium castaneum GN=GLEAN_07173 PE=4 SV=1	3	2	0.006	290221	5.57
$179-1	tr|F4W9H3|F4W9H3_ACREC Sulfotransferase 1C4 OS=Acromyrmex echinatior GN=G5I_02125 PE=4 SV=1	3	2	0.0323	40055.7	8.38
$180-1	tr|H9N4S8|H9N4S8_9NEOP Alpha-tubulin (Fragment) OS=Argyresthia conjugella PE=2 SV=1	3	2	0.1429	23650.1	7.59
$181-1	tr|J9JMX8|J9JMX8_ACYPI 40S ribosomal protein S8 OS=Acyrthosiphon pisum GN=LOC100163994 PE=3 SV=1	3	2	0.0962	23869.4	10.69
$181-2	tr|C4WSE3|C4WSE3_ACYPI 40S ribosomal protein S8 OS=Acyrthosiphon pisum GN=ACYPI001578 PE=2 SV=1	3	2	0.0962	23829.4	10.69
$182-1	tr|J9JS53|J9JS53_ACYPI Uncharacterized protein OS=Acyrthosiphon pisum PE=4 SV=1	3	2	0.0643	37671.1	7.37
$183-1	tr|J9K760|J9K760_ACYPI Uncharacterized protein OS=Acyrthosiphon pisum PE=4 SV=1	3	2	0.0208	77481.7	6.84
$184-1	tr|J9K979|J9K979_ACYPI Uncharacterized protein OS=Acyrthosiphon pisum PE=4 SV=2	3	2	0.0517	39852.2	4.71
$185-1	tr|J9K9Z4|J9K9Z4_ACYPI Alkaline phosphatase OS=Acyrthosiphon pisum PE=3 SV=1	3	2	0.0305	60971.5	5.66
$186-1	tr|Q17FL3|Q17FL3_AEDAE ATP synthase subunit beta OS=Aedes aegypti GN=AAEL003393 PE=3 SV=1	3	2	0.0317	53973.2	5.02
$187-1	tr|Q201W2|Q201W2_ACYPI ACYPI000040 protein OS=Acyrthosiphon pisum GN=ACYPI000040 PE=2 SV=1	3	2	0.1441	11502.7	4.64
$188-1	tr|A0A026WZN9|A0A026WZN9_CERBI Golgin subfamily A member OS=Cerapachys biroi GN=X777_08413 PE=4 SV=1	2	2	0.0128	170395	5.2
$189-1	tr|A0A059XPP2|A0A059XPP2_RHOPD Glyceraldehyde-3-phosphate dehydrogenase OS=Rhopalosiphum padi GN=GAPDH PE=2 SV=1	2	2	0.0512	35487.1	7.69
$189-2	tr|C4WYF8|C4WYF8_ACYPI Glyceraldehyde-3-phosphate dehydrogenase OS=Acyrthosiphon pisum GN=ACYPI009769 PE=2 SV=1	2	2	0.0512	35621.3	6.97
$189-3	tr|J9K9Z1|J9K9Z1_ACYPI Glyceraldehyde-3-phosphate dehydrogenase OS=Acyrthosiphon pisum GN=LOC100571237 PE=3 SV=1	2	2	0.0512	35531.1	6.97
$190-1	tr|A0A067QWF5|A0A067QWF5_ZOONE Neurabin-1 OS=Zootermopsis nevadensis GN=L798_11640 PE=4 SV=1	2	2	0.0065	218919	5.27
$191-1	tr|A0A069DYY3|A0A069DYY3_9HEMI Putative atp-dependent rna helicase OS=Panstrongylus megistus PE=2 SV=1	2	2	0.0521	47821.3	5.29
$191-2	tr|A0A067R0Y2|A0A067R0Y2_ZOONE Eukaryotic initiation factor 4A-II OS=Zootermopsis nevadensis GN=L798_10502 PE=3 SV=1	2	2	0.0484	51997.5	5.27
$191-3	tr|W8GNB0|W8GNB0_9CUCU Eukaryotic translation initiation factor 4A OS=Epicauta chinensis PE=2 SV=1	2	2	0.0525	47977.3	5.38
$191-4	tr|A0A023FAM3|A0A023FAM3_TRIIF Putative atp-dependent rna helicase OS=Triatoma infestans PE=2 SV=1	2	2	0.0521	47821.4	5.37
$191-5	tr|K7J879|K7J879_NASVI Uncharacterized protein OS=Nasonia vitripennis PE=3 SV=1	2	2	0.052	47741.1	5.43
$191-6	tr|J3JTM5|J3JTM5_DENPD Uncharacterized protein OS=Dendroctonus ponderosae PE=2 SV=1	2	2	0.052	48123.5	5.53
$191-7	tr|U4U468|U4U468_DENPD Uncharacterized protein OS=Dendroctonus ponderosae GN=D910_04543 PE=3 SV=1	2	2	0.0516	48361.8	5.64
$191-8	tr|J9JQC9|J9JQC9_ACYPI Uncharacterized protein OS=Acyrthosiphon pisum GN=LOC100160639 PE=3 SV=1	2	2	0.0535	46675.9	5.38
$191-9	tr|C4WTV3|C4WTV3_ACYPI ACYPI002483 protein OS=Acyrthosiphon pisum GN=ACYPI002483 PE=2 SV=1	2	2	0.094	25866.2	4.84
$191-10	tr|D6WKA5|D6WKA5_TRICA Putative uncharacterized protein OS=Tribolium castaneum GN=TcasGA2_TC014113 PE=3 SV=1	2	2	0.0456	54758	6.12
$191-11	tr|N6U958|N6U958_DENPD Uncharacterized protein (Fragment) OS=Dendroctonus ponderosae GN=YQE_06329 PE=3 SV=1	2	2	0.0566	44218.5	5.84
$191-12	tr|A0A088AJJ6|A0A088AJJ6_APIME Uncharacterized protein OS=Apis mellifera GN=LOC411989 PE=3 SV=1	2	2	0.052	48155.4	5.29
$191-13	tr|V5GVE3|V5GVE3_ANOGL Eukaryotic initiation factor 4A-II (Fragment) OS=Anoplophora glabripennis GN=IF4A2 PE=3 SV=1	2	2	0.0508	49492.1	5.48
$191-14	tr|K4QDH4|K4QDH4_PHACE Eukaryotic initiation factor 4A OS=Phaedon cochleariae GN=eif4a PE=2 SV=1	2	2	0.0524	47864.2	5.19
$191-15	tr|V9ID91|V9ID91_APICE Eukaryotic initiation factor 4A-II OS=Apis cerana GN=ACCB01212.1 PE=2 SV=1	2	2	0.052	48155.4	5.29
$192-1	tr|A0A084WSW3|A0A084WSW3_9DIPT AGAP006686-PA-like protein OS=Anopheles sinensis GN=ZHAS_00021614 PE=4 SV=1	2	2	0.0054	278254	5.12
$192-2	tr|Q16EQ1|Q16EQ1_AEDAE AAEL015065-PA OS=Aedes aegypti GN=AAEL015065 PE=4 SV=1	2	2	0.0054	277957	5.12
$192-3	tr|W4VRM8|W4VRM8_9DIPT Putative beta-spectrin OS=Corethrella appendiculata PE=2 SV=1	2	2	0.0054	277880	5.11
$192-4	tr|Q7Q515|Q7Q515_ANOGA AGAP006686-PA OS=Anopheles gambiae GN=AgaP_AGAP006686 PE=4 SV=1	2	2	0.0054	278410	5.11
$192-5	tr|W5J914|W5J914_ANODA Spectrin OS=Anopheles darlingi GN=AND_007916 PE=4 SV=1	2	2	0.0054	278210	5.1
$192-6	tr|B0X640|B0X640_CULQU Spectrin alpha chain OS=Culex quinquefasciatus GN=CpipJ_CPIJ014790 PE=4 SV=1	2	2	0.0054	277484	5.1
$193-1	tr|A6YPG5|A6YPG5_TRIIF 40S ribosomal protein S11 OS=Triatoma infestans PE=2 SV=1	2	2	0.0619	22409.2	10.76
$193-2	tr|C4WS14|C4WS14_ACYPI ACYPI009948 protein OS=Acyrthosiphon pisum GN=ACYPI009948 PE=2 SV=1	2	2	0.0789	17696.7	10.51
$193-3	tr|A0A069DPD9|A0A069DPD9_9HEMI Putative 40s ribosomal protein s11 (Fragment) OS=Panstrongylus megistus PE=2 SV=1	2	2	0.0789	17579.6	10.51
$194-1	tr|B3SMP9|B3SMP9_9HYME Histone H3 (Fragment) OS=Cyphomyrmex sp. CS0384 PE=4 SV=1	2	2	0.1963	10810.5	10.8
$195-1	tr|B4I0W0|B4I0W0_DROSE Pyruvate dehydrogenase E1 component subunit alpha OS=Drosophila sechellia GN=Dsec\GM12361 PE=4 SV=1	2	2	0.0385	48724.7	8.39
$195-2	tr|B4NEE5|B4NEE5_DROWI Pyruvate dehydrogenase E1 component subunit alpha OS=Drosophila willistoni GN=Dwil\GK25306 PE=4 SV=1	2	2	0.0359	52505.4	8.71
$195-3	tr|B3MZ63|B3MZ63_DROAN Pyruvate dehydrogenase E1 component subunit alpha OS=Drosophila ananassae GN=Dana\GF22274 PE=4 SV=1	2	2	0.0426	43781.3	7.07
$195-4	tr|Q7YU05|Q7YU05_DROME Pyruvate dehydrogenase E1 component subunit alpha OS=Drosophila melanogaster GN=l(1)G0334 PE=2 SV=1	2	2	0.0518	35894.3	6.08
$195-5	tr|Q7KVX1|Q7KVX1_DROME Pyruvate dehydrogenase E1 component subunit alpha OS=Drosophila melanogaster GN=l(1)G0334 PE=2 SV=1	2	2	0.0384	48875.8	8.39
$195-6	tr|B3NU60|B3NU60_DROER Pyruvate dehydrogenase E1 component subunit alpha OS=Drosophila erecta GN=Dere\GG18722 PE=4 SV=1	2	2	0.0386	48630.5	8.42
$195-7	tr|B4Q028|B4Q028_DROYA Pyruvate dehydrogenase E1 component subunit alpha OS=Drosophila yakuba GN=Dyak\GE16361 PE=4 SV=1	2	2	0.0388	48360.3	8.54
$195-8	tr|J9JQR0|J9JQR0_ACYPI Pyruvate dehydrogenase E1 component subunit alpha OS=Acyrthosiphon pisum GN=LOC100163480 PE=4 SV=1	2	2	0.043	43650.2	8.03
$195-9	tr|X1WJF8|X1WJF8_ACYPI Pyruvate dehydrogenase E1 component subunit alpha OS=Acyrthosiphon pisum PE=4 SV=1	2	2	0.0499	37485.2	8.75
$195-10	tr|B4GV47|B4GV47_DROPE Pyruvate dehydrogenase E1 component subunit alpha OS=Drosophila persimilis GN=Dper\GL13094 PE=4 SV=1	2	2	0.0426	43832.4	7.57
$195-11	tr|Q29IF7|Q29IF7_DROPS Pyruvate dehydrogenase E1 component subunit alpha OS=Drosophila pseudoobscura pseudoobscura GN=Dpse\GA20028 PE=4 SV=1	2	2	0.0426	43836.4	7.57
$195-12	tr|A0A034VYJ8|A0A034VYJ8_BACDO Pyruvate dehydrogenase E1 component subunit alpha (Fragment) OS=Bactrocera dorsalis GN=ODPT PE=4 SV=1	2	2	0.0371	50446.9	9.08
$195-13	tr|A0A034VVZ4|A0A034VVZ4_BACDO Pyruvate dehydrogenase E1 component subunit alpha OS=Bactrocera dorsalis GN=ODPT PE=4 SV=1	2	2	0.0426	43903.4	8.61
$195-14	tr|Q9W4H6|Q9W4H6_DROME Pyruvate dehydrogenase E1 component subunit alpha OS=Drosophila melanogaster GN=l(1)G0334 PE=2 SV=2	2	2	0.0426	43891.4	7.58
$195-15	tr|B4R4P7|B4R4P7_DROSI GD16702 OS=Drosophila simulans GN=Dsim\GD16702 PE=4 SV=1	2	2	0.0434	43188.7	7.56
$195-16	tr|B4M3J0|B4M3J0_DROVI Pyruvate dehydrogenase E1 component subunit alpha OS=Drosophila virilis GN=Dvir\GJ18942 PE=4 SV=1	2	2	0.0426	43976.7	7.97
$195-17	tr|B4L472|B4L472_DROMO Pyruvate dehydrogenase E1 component subunit alpha OS=Drosophila mojavensis GN=Dmoj\GI14910 PE=4 SV=1	2	2	0.0426	44026.7	7.55
$195-18	tr|W8B017|W8B017_CERCA Pyruvate dehydrogenase E1 component subunit alpha OS=Ceratitis capitata GN=ODPA PE=2 SV=1	2	2	0.0426	43949.4	8.6
$195-19	tr|E1ZY08|E1ZY08_CAMFO Pyruvate dehydrogenase E1 component subunit alpha OS=Camponotus floridanus GN=EAG_13377 PE=4 SV=1	2	2	0.0429	43591.1	8.48
$196-1	tr|B4JHS8|B4JHS8_DROGR GH19589 OS=Drosophila grimshawi GN=Dgri\GH19589 PE=4 SV=1	2	2	0.0073	180830	6.48
$197-1	tr|B4K2V6|B4K2V6_DROGR GH22207 OS=Drosophila grimshawi GN=Dgri\GH22207 PE=4 SV=1	2	2	0.0363	45933.4	8.68
$197-2	tr|B4MC72|B4MC72_DROVI GJ14150 OS=Drosophila virilis GN=Dvir\GJ14150 PE=4 SV=1	2	2	0.0235	70632.9	6.52
$197-3	tr|B4JGS0|B4JGS0_DROGR GH18702 OS=Drosophila grimshawi GN=Dgri\GH18702 PE=4 SV=1	2	2	0.0236	69980.5	7.08
$197-4	tr|B3M1X5|B3M1X5_DROAN GF17110 OS=Drosophila ananassae GN=Dana\GF17110 PE=4 SV=1	2	2	0.0232	70394.2	5.82
$198-1	tr|B5DKQ5|B5DKQ5_DROPS GA22914 OS=Drosophila pseudoobscura pseudoobscura GN=Dpse\GA22914 PE=3 SV=1	2	2	0.0821	28740.1	10.14
$198-2	tr|E2RZJ1|E2RZJ1_OSTNU Ribosomal protein S2 (Fragment) OS=Ostrinia nubilalis PE=2 SV=1	2	2	0.1176	20298.7	10.02
$198-3	tr|Q6EV07|Q6EV07_MELCD S2e ribosomal protein (Fragment) OS=Meladema coriacea GN=rps2e PE=2 SV=1	2	2	0.0909	25724.8	10.41
$198-4	tr|W8B604|W8B604_CERCA 40S ribosomal protein S2 (Fragment) OS=Ceratitis capitata GN=RS2 PE=2 SV=1	2	2	0.078	30438.9	10.34
$198-5	tr|D3TQI6|D3TQI6_GLOMM Uncharacterized conserved glycine-rich protein OS=Glossina morsitans morsitans PE=2 SV=1	2	2	0.0812	29068.4	10.28
$198-6	tr|Q6EV29|Q6EV29_PAPDA Ribsomal protein S2e OS=Papilio dardanus GN=rpS2e PE=2 SV=1	2	2	0.0843	28009.3	10.46
$198-7	tr|Q6EV06|Q6EV06_JULON S2e ribosomal protein (Fragment) OS=Julodis onopordi GN=rps2e PE=2 SV=1	2	2	0.1594	14776	9.8
$198-8	tr|V5GXP5|V5GXP5_ANOGL 40S ribosomal protein S2 OS=Anoplophora glabripennis GN=RS2 PE=3 SV=1	2	2	0.0791	29749.1	10.26
$198-9	tr|I3VPC6|I3VPC6_CTEFE 40S ribosomal protein S2/30S ribosomal protein S5 (Fragment) OS=Ctenocephalides felis PE=2 SV=1	2	2	0.1419	16616.4	9.98
$198-10	tr|G6DPB8|G6DPB8_DANPL Ribsomal protein S2e OS=Danaus plexippus GN=KGM_09651 PE=3 SV=1	2	2	0.0843	28057.3	10.46
$198-11	tr|G0ZEA8|G0ZEA8_9NEOP Ribosomal protein S2 OS=Heliconius melpomene cythera GN=RpS2 PE=2 SV=1	2	2	0.0843	28043.3	10.46
$198-12	tr|T1P7I6|T1P7I6_MUSDO Ribosomal protein S5 OS=Musca domestica PE=2 SV=1	2	2	0.0818	28874.1	10.32
$198-13	tr|D3TQI9|D3TQI9_GLOMM 40S ribosomal protein S2 OS=Glossina morsitans morsitans PE=2 SV=1	2	2	0.0812	29054.4	10.28
$198-14	tr|B4KJE0|B4KJE0_DROMO GI24366 OS=Drosophila mojavensis GN=Dmoj\GI24366 PE=3 SV=1	2	2	0.0821	28771	10.25
$198-15	tr|I4DMS0|I4DMS0_PAPPL Ribosomal protein S2 OS=Papilio polytes PE=2 SV=1	2	2	0.0843	28009.3	10.46
$198-16	tr|B4Q889|B4Q889_DROSI GD22330 OS=Drosophila simulans GN=Dsim\GD22330 PE=3 SV=1	2	2	0.0824	28756.1	10.21
$198-17	tr|B4LRC7|B4LRC7_DROVI GJ21626 OS=Drosophila virilis GN=Dvir\GJ21626 PE=3 SV=1	2	2	0.0821	28755	10.25
$198-18	tr|N6TRM0|N6TRM0_DENPD Uncharacterized protein (Fragment) OS=Dendroctonus ponderosae GN=D910_11756 PE=3 SV=1	2	2	0.078	30037.4	10.28
$198-19	tr|Q6XIL7|Q6XIL7_DROYA Similar to Drosophila melanogaster sop (Fragment) OS=Drosophila yakuba GN=sop PE=2 SV=1	2	2	0.0824	28719.1	10.21
$198-20	tr|M9PB84|M9PB84_DROME Ribosomal protein S2, isoform B OS=Drosophila melanogaster GN=RpS2 PE=3 SV=1	2	2	0.0824	28899.2	10.16
$198-21	tr|Q5UAP3|Q5UAP3_BOMMO Ribosomal protein S2 OS=Bombyx mori GN=RpS2 PE=2 SV=1	2	2	0.0843	28069.3	10.46
$198-22	sp|P31009|RS2_DROME 40S ribosomal protein S2 OS=Drosophila melanogaster GN=RpS2 PE=1 SV=2	2	2	0.0824	28899.2	10.16
$198-23	tr|C4WSI2|C4WSI2_ACYPI ACYPI008325 protein OS=Acyrthosiphon pisum GN=ACYPI008325 PE=2 SV=1	2	2	0.083	28661	10.17
$198-24	tr|I4DIK5|I4DIK5_PAPXU Ribosomal protein S2 OS=Papilio xuthus PE=2 SV=1	2	2	0.0843	28009.3	10.46
$198-25	tr|B3MP17|B3MP17_DROAN GF15233 OS=Drosophila ananassae GN=Dana\GF15233 PE=3 SV=1	2	2	0.0821	28727	10.21
$198-26	tr|E7DYY9|E7DYY9_EUPAU Ribosomal protein S2 OS=Euphydryas aurinia GN=RpS2 PE=2 SV=1	2	2	0.0843	27971.2	10.53
$198-27	tr|U5ETQ6|U5ETQ6_9DIPT Putative ribosomal protein s2 OS=Corethrella appendiculata PE=2 SV=1	2	2	0.0821	29108.5	10.21
$198-28	tr|B4G7W2|B4G7W2_DROPE GL19203 OS=Drosophila persimilis GN=Dper\GL19203 PE=3 SV=1	2	2	0.0821	28725	10.25
$198-29	tr|Q29ND6|Q29ND6_DROPS GA19229 OS=Drosophila pseudoobscura pseudoobscura GN=Dpse\GA19229 PE=3 SV=1	2	2	0.0821	28725	10.25
$198-30	tr|Q8I865|Q8I865_SPOFR Ribosomal protein S2 OS=Spodoptera frugiperda PE=2 SV=1	2	2	0.0843	28041.3	10.46
$198-31	tr|A0A067RFT4|A0A067RFT4_ZOONE 40S ribosomal protein S2 OS=Zootermopsis nevadensis GN=L798_01006 PE=3 SV=1	2	2	0.0806	29483.9	10.41
$198-32	tr|D2A013|D2A013_TRICA Putative uncharacterized protein GLEAN_07364 OS=Tribolium castaneum GN=GLEAN_07364 PE=3 SV=1	2	2	0.0791	29858.4	10.32
$198-33	tr|A0A034W219|A0A034W219_BACDO 40S ribosomal protein S2 OS=Bactrocera dorsalis GN=RS2 PE=3 SV=1	2	2	0.0809	29182.5	10.2
$198-34	tr|B3N8J4|B3N8J4_DROER GG24001 OS=Drosophila erecta GN=Dere\GG24001 PE=3 SV=1	2	2	0.0824	28696	10.21
$198-35	tr|B4HWB7|B4HWB7_DROSE GM12203 OS=Drosophila sechellia GN=Dsec\GM12203 PE=3 SV=1	2	2	0.0824	28756.1	10.21
$198-36	tr|D1LYR3|D1LYR3_MANSE Ribosomal protein S2 OS=Manduca sexta GN=rps2 PE=2 SV=1	2	2	0.0843	28097.3	10.51
$198-37	tr|S4PWY6|S4PWY6_9NEOP Ribosomal protein S2 OS=Pararge aegeria PE=3 SV=1	2	2	0.0843	28043.3	10.46
$198-38	tr|B4JE34|B4JE34_DROGR GH10440 OS=Drosophila grimshawi GN=Dgri\GH10440 PE=3 SV=1	2	2	0.0821	28741	10.25
$198-39	tr|B4NMF0|B4NMF0_DROWI GK23130 OS=Drosophila willistoni GN=Dwil\GK23130 PE=4 SV=1	2	2	0.1618	14918.5	9.42
$198-40	tr|B4MZD1|B4MZD1_DROWI GK18106 OS=Drosophila willistoni GN=Dwil\GK18106 PE=3 SV=1	2	2	0.0821	28741	10.25
$199-1	tr|C4WSK0|C4WSK0_ACYPI ACYPI009959 protein OS=Acyrthosiphon pisum GN=ACYPI009959 PE=2 SV=1	2	2	0.1034	20086.4	6.11
$199-2	tr|J9KAH7|J9KAH7_ACYPI Uncharacterized protein OS=Acyrthosiphon pisum GN=LOC100164090 PE=3 SV=1	2	2	0.0914	22412.1	5.78
$200-1	tr|C4WSN2|C4WSN2_ACYPI ACYPI008243 protein OS=Acyrthosiphon pisum GN=ACYPI008243 PE=2 SV=1	2	2	0.0581	28204.6	10.73
$201-1	tr|C4WSZ6|C4WSZ6_ACYPI ACYPI005387 protein OS=Acyrthosiphon pisum GN=ACYPI005387 PE=2 SV=1	2	2	0.1857	15029.6	6.21
$202-1	tr|C4WT15|C4WT15_ACYPI Peptidyl-prolyl cis-trans isomerase OS=Acyrthosiphon pisum GN=ACYPI001656 PE=2 SV=1	2	2	0.0915	17704.9	8.75
$203-1	tr|C4WTC7|C4WTC7_ACYPI ACYPI010042 protein OS=Acyrthosiphon pisum GN=ACYPI010042 PE=2 SV=1	2	2	0.0928	22577.1	10.05
$203-2	tr|C4WVK2|C4WVK2_ACYPI ACYPI010164 protein OS=Acyrthosiphon pisum GN=ACYPI010164 PE=2 SV=1	2	2	0.0928	22482.1	10.02
$203-3	tr|C4WTC8|C4WTC8_ACYPI ACYPI010042 protein OS=Acyrthosiphon pisum GN=ACYPI010042 PE=2 SV=1	2	2	0.0928	22519.1	10.11
$204-1	tr|C4WTF8|C4WTF8_ACYPI ACYPI004893 protein OS=Acyrthosiphon pisum GN=ACYPI004893 PE=2 SV=1	2	2	0.1733	16077.4	5.59
$204-2	tr|C4WTF7|C4WTF7_ACYPI ACYPI004893 protein OS=Acyrthosiphon pisum GN=ACYPI004893 PE=2 SV=1	2	2	0.1625	17012.5	6.06
$204-3	tr|J9JLB5|J9JLB5_ACYPI Uncharacterized protein OS=Acyrthosiphon pisum GN=LOC100573110 PE=4 SV=1	2	2	0.1757	15917.3	5.63
$204-4	tr|C4WXI2|C4WXI2_ACYPI ACYPI000983 protein OS=Acyrthosiphon pisum GN=ACYPI000983 PE=2 SV=1	2	2	0.1757	15945.4	5.63
$204-5	tr|J9JRG6|J9JRG6_ACYPI Uncharacterized protein OS=Acyrthosiphon pisum PE=4 SV=1	2	2	0.1722	16100.6	5.26
$204-6	tr|J9JUP8|J9JUP8_ACYPI Uncharacterized protein (Fragment) OS=Acyrthosiphon pisum GN=LOC100575323 PE=4 SV=2	2	2	0.13	21230.2	7.65
$205-1	tr|C4WV90|C4WV90_ACYPI ACYPI006342 protein OS=Acyrthosiphon pisum GN=ACYPI006342 PE=2 SV=1	2	2	0.1206	15790.4	11.06
$206-1	tr|C4WVW7|C4WVW7_ACYPI ACYPI007230 protein OS=Acyrthosiphon pisum GN=ACYPI007230 PE=2 SV=1	2	2	0.054	30385.9	8.82
$206-2	tr|J9JIW1|J9JIW1_ACYPI Uncharacterized protein OS=Acyrthosiphon pisum GN=Dcxr PE=4 SV=1	2	2	0.0549	29560.9	8.8
$206-3	tr|Q201Y9|Q201Y9_ACYPI Putative diacetyl/L-xylulose reductase OS=Acyrthosiphon pisum PE=2 SV=1	2	2	0.0622	26162.8	6.83
$206-4	tr|C4WY78|C4WY78_ACYPI ACYPI000088 protein OS=Acyrthosiphon pisum GN=ACYPI000088 PE=2 SV=1	2	2	0.0549	29488.8	8.96
$207-1	tr|C4WYA3|C4WYA3_ACYPI Uncharacterized protein OS=Acyrthosiphon pisum PE=2 SV=1	2	2	0.1037	17991.3	6.1
$207-2	tr|C4WYB5|C4WYB5_ACYPI Putative uncharacterized protein OS=Acyrthosiphon pisum PE=2 SV=1	2	2	0.1318	14441.2	6.57
$208-1	tr|C4WYF1|C4WYF1_ACYPI ACYPI006417 protein OS=Acyrthosiphon pisum GN=ACYPI006417 PE=2 SV=1	2	2	0.1301	14474.4	10.82
$209-1	tr|E0VAZ4|E0VAZ4_PEDHC N-ethylmaleimide sensitive fusion protein, putative OS=Pediculus humanus subsp. corporis GN=Phum_PHUM047300 PE=3 SV=1	2	2	0.0244	81718.4	6.14
$210-1	tr|E0VIE9|E0VIE9_PEDHC 60S ribosomal protein L26, putative OS=Pediculus humanus subsp. corporis GN=Phum_PHUM226830 PE=3 SV=1	2	2	0.0884	17289.2	10.78
$211-1	tr|E0VS84|E0VS84_PEDHC DNA topoisomerase 2 OS=Pediculus humanus subsp. corporis GN=Phum_PHUM413330 PE=3 SV=1	2	2	0.0139	139857	8.56
$212-1	tr|E2ABZ3|E2ABZ3_CAMFO ATP-citrate synthase OS=Camponotus floridanus GN=EAG_13461 PE=4 SV=1	2	2	0.0615	28869.1	7.01
$213-1	tr|F4WK05|F4WK05_ACREC Neurabin-1 OS=Acromyrmex echinatior GN=G5I_06046 PE=4 SV=1	2	2	0.0062	213588	5.66
$214-1	tr|F4WZU5|F4WZU5_ACREC 40S ribosomal protein S10 OS=Acromyrmex echinatior GN=G5I_11554 PE=4 SV=1	2	2	0.0415	32055.2	9.36
$215-1	tr|H9JLR9|H9JLR9_BOMMO Uncharacterized protein OS=Bombyx mori GN=Bmo.217 PE=4 SV=1	2	2	0.001	1.53982e+06	5
$216-1	tr|I4DM51|I4DM51_PAPPL Ribosomal protein L23A OS=Papilio polytes PE=2 SV=1	2	2	0.0671	31325.7	10.95
$216-2	tr|Q4GXE9|Q4GXE9_9COLE Ribosomal protein L23Ae OS=Georissus sp. APV-2005 GN=rpL23Ae PE=2 SV=1	2	2	0.0735	29168.2	10.97
$216-3	tr|G6DRL5|G6DRL5_DANPL Ribosomal protein L23A OS=Danaus plexippus GN=KGM_07605 PE=3 SV=1	2	2	0.0702	30053.3	10.8
$216-4	tr|E9II53|E9II53_SOLIN Putative uncharacterized protein (Fragment) OS=Solenopsis invicta GN=SINV_11268 PE=3 SV=1	2	2	0.0833	26426.2	10.68
$216-5	tr|Q5UAR5|Q5UAR5_BOMMO Ribosomal protein L23A OS=Bombyx mori GN=RpL23A PE=2 SV=1	2	2	0.0568	35964.1	10.91
$216-6	tr|H9JBE0|H9JBE0_BOMMO Uncharacterized protein OS=Bombyx mori GN=RpL23A PE=3 SV=1	2	2	0.0571	35738.8	10.9
$216-7	tr|D1LYQ3|D1LYQ3_MANSE Ribosomal protein L23A OS=Manduca sexta GN=rpl23a PE=2 SV=1	2	2	0.0656	31762.2	10.81
$216-8	tr|B2DBJ8|B2DBJ8_PAPXU Ribosomal protein L23A OS=Papilio xuthus PE=2 SV=1	2	2	0.0669	31402.8	10.9
$216-9	tr|E2BA63|E2BA63_HARSA 60S ribosomal protein L23a OS=Harpegnathos saltator GN=EAI_05340 PE=3 SV=1	2	2	0.0833	26409	10.72
$216-10	tr|A0A026WBD5|A0A026WBD5_CERBI 60S ribosomal protein L23a OS=Cerapachys biroi GN=X777_07148 PE=3 SV=1	2	2	0.0833	26333	10.78
$216-11	tr|S4P4J9|S4P4J9_9NEOP Ribosomal protein L23A OS=Pararge aegeria PE=3 SV=1	2	2	0.0687	30692	10.85
$216-12	tr|N6U9Y6|N6U9Y6_DENPD Uncharacterized protein (Fragment) OS=Dendroctonus ponderosae GN=D910_11441 PE=3 SV=1	2	2	0.0727	29095.1	11.07
$216-13	tr|D1M7X7|D1M7X7_CHRTR Ribosomal protein L23A (Fragment) OS=Chrysomela tremula GN=RpL23A PE=2 SV=1	2	2	0.1481	15458.1	10.73
$216-14	tr|G0ZEB5|G0ZEB5_9NEOP Ribosomal protein L23A OS=Heliconius melpomene cythera GN=RpL23A PE=2 SV=1	2	2	0.069	30458.8	10.76
$216-15	tr|K7IWW1|K7IWW1_NASVI Uncharacterized protein OS=Nasonia vitripennis GN=LOC100119686 PE=3 SV=1	2	2	0.081	26738.3	10.73
$216-16	tr|J3JVW4|J3JVW4_DENPD Uncharacterized protein OS=Dendroctonus ponderosae PE=2 SV=1	2	2	0.0733	28803.8	11.06
$216-17	tr|D6WZR2|D6WZR2_TRICA Putative uncharacterized protein OS=Tribolium castaneum GN=TcasGA2_TC012708 PE=3 SV=1	2	2	0.0662	31411.7	10.91
$216-18	tr|A0A088AJK1|A0A088AJK1_APIME Uncharacterized protein OS=Apis mellifera GN=RpL23A PE=3 SV=1	2	2	0.083	26606.1	10.73
$216-19	tr|A0A067QMC5|A0A067QMC5_ZOONE 60S ribosomal protein L23a OS=Zootermopsis nevadensis GN=L798_00694 PE=3 SV=1	2	2	0.0571	36347.6	10.91
$216-20	tr|E7DYZ8|E7DYZ8_EUPAU Ribosomal protein L23A OS=Euphydryas aurinia GN=RpL23A PE=2 SV=1	2	2	0.0697	30453.7	10.76
$216-21	tr|J9K495|J9K495_ACYPI Uncharacterized protein OS=Acyrthosiphon pisum PE=3 SV=1	2	2	0.0465	46112.4	10.37
$216-22	tr|V9IGI5|V9IGI5_APICE 60S ribosomal protein L23a OS=Apis cerana GN=ACCB07516 PE=2 SV=1	2	2	0.083	26632.1	10.73
$216-23	tr|R4WI07|R4WI07_9HEMI Ribosomal protein L23A OS=Riptortus pedestris PE=2 SV=1	2	2	0.0623	33312.9	10.93
$217-1	tr|J9JJU0|J9JJU0_ACYPI Uncharacterized protein OS=Acyrthosiphon pisum GN=LOC100167818 PE=4 SV=1	2	2	0.1395	15376.1	6.35
$217-2	tr|C4WUR4|C4WUR4_ACYPI ACYPI000426 protein OS=Acyrthosiphon pisum GN=ACYPI000426 PE=2 SV=1	2	2	0.1395	15336	6.3
$218-1	tr|J9JL85|J9JL85_ACYPI Uncharacterized protein OS=Acyrthosiphon pisum PE=4 SV=1	2	2	0.0586	33913.6	6.71
$218-2	tr|J9JJ58|J9JJ58_ACYPI Uncharacterized protein OS=Acyrthosiphon pisum GN=LOC100575759 PE=4 SV=1	2	2	0.0437	44802.2	8.5
$219-1	tr|J9JLQ0|J9JLQ0_ACYPI Uncharacterized protein OS=Acyrthosiphon pisum PE=3 SV=1	2	2	0.0529	38439.7	6.41
$219-2	tr|J9JIP8|J9JIP8_ACYPI Uncharacterized protein OS=Acyrthosiphon pisum PE=3 SV=1	2	2	0.0529	38528.8	6.26
$220-1	tr|J9JMA9|J9JMA9_ACYPI Uncharacterized protein OS=Acyrthosiphon pisum GN=LOC100162596 PE=4 SV=1	2	2	0.0581	34172.1	9.91
$221-1	tr|J9JMU1|J9JMU1_ACYPI Uncharacterized protein OS=Acyrthosiphon pisum GN=LOC100575599 PE=4 SV=1	2	2	0.0144	178976	9.32
$222-1	tr|J9JN59|J9JN59_ACYPI Uncharacterized protein OS=Acyrthosiphon pisum PE=4 SV=2	2	2	0.0078	266381	5.29
$223-1	tr|J9JPU1|J9JPU1_ACYPI Uncharacterized protein OS=Acyrthosiphon pisum PE=3 SV=1	2	2	0.0311	89284.5	5.1
$223-2	tr|N6T9W3|N6T9W3_DENPD Uncharacterized protein (Fragment) OS=Dendroctonus ponderosae GN=YQE_08847 PE=3 SV=1	2	2	0.0303	91523.6	5.26
$223-3	tr|U4UU26|U4UU26_DENPD Uncharacterized protein OS=Dendroctonus ponderosae GN=D910_10948 PE=3 SV=1	2	2	0.0309	89422	5.2
$223-4	tr|V5GMY8|V5GMY8_ANOGL Transitional endoplasmic reticulum ATPase OS=Anoplophora glabripennis GN=TERA PE=3 SV=1	2	2	0.0311	89116.6	5.23
$224-1	tr|J9JQA2|J9JQA2_ACYPI Uncharacterized protein OS=Acyrthosiphon pisum GN=LOC100160789 PE=4 SV=1	2	2	0.0293	94542.5	5.93
$225-1	tr|J9JR79|J9JR79_ACYPI Uncharacterized protein OS=Acyrthosiphon pisum GN=LOC100168353 PE=3 SV=1	2	2	0.044	53256.9	5.66
$226-1	tr|J9JUE3|J9JUE3_ACYPI Reticulon-like protein OS=Acyrthosiphon pisum GN=cp35 PE=4 SV=1	2	2	0.0475	44951.6	4.66
$227-1	tr|J9K048|J9K048_ACYPI Calcium-transporting ATPase OS=Acyrthosiphon pisum PE=3 SV=2	2	2	0.0131	133598	6.21
$227-2	tr|J9K395|J9K395_ACYPI Calcium-transporting ATPase OS=Acyrthosiphon pisum GN=LOC100166187 PE=3 SV=2	2	2	0.0149	117801	6.23
$228-1	tr|J9K0B1|J9K0B1_ACYPI Uncharacterized protein OS=Acyrthosiphon pisum GN=LOC100163251 PE=4 SV=1	2	2	0.0245	96112.3	5.98
$229-1	tr|J9K0Q3|J9K0Q3_ACYPI Uncharacterized protein OS=Acyrthosiphon pisum GN=cry1 PE=4 SV=2	2	2	0.033	78716.2	5.06
$230-1	tr|J9K0U9|J9K0U9_ACYPI Uncharacterized protein OS=Acyrthosiphon pisum PE=3 SV=2	2	2	0.0294	75367.7	6.76
$231-1	tr|J9K284|J9K284_ACYPI Ribosomal protein L15 OS=Acyrthosiphon pisum PE=3 SV=1	2	2	0.0931	23742.3	11.52
$231-2	tr|C4WS36|C4WS36_ACYPI Ribosomal protein L15 OS=Acyrthosiphon pisum GN=ACYPI006875 PE=2 SV=1	2	2	0.0931	23643.2	11.47
$232-1	tr|J9K2G2|J9K2G2_ACYPI Uncharacterized protein OS=Acyrthosiphon pisum GN=LOC100164151 PE=4 SV=1	2	2	0.0794	34761.3	8.42
$233-1	tr|J9K3N0|J9K3N0_ACYPI Uncharacterized protein OS=Acyrthosiphon pisum GN=LOC100162770 PE=4 SV=2	2	2	0.0288	72750.7	6.39
$234-1	tr|J9K4Y7|J9K4Y7_ACYPI DNA topoisomerase 2 OS=Acyrthosiphon pisum GN=LOC100570435 PE=3 SV=2	2	2	0.0111	173378	8.87
$235-1	tr|J9K6N9|J9K6N9_ACYPI 6-phosphogluconate dehydrogenase, decarboxylating OS=Acyrthosiphon pisum GN=LOC100160350 PE=3 SV=2	2	2	0.0394	52702.8	6.53
$236-1	tr|J9KAT0|J9KAT0_ACYPI Uncharacterized protein OS=Acyrthosiphon pisum PE=4 SV=2	2	2	0.0266	85542.4	7.07
$237-1	tr|Q1W9N8|Q1W9N8_ACYPI Putative mitochondrial ATP synthase O subunit OS=Acyrthosiphon pisum GN=LOC100574950 PE=2 SV=1	2	2	0.0714	22826.4	9.79
$238-1	tr|Q1ZZQ6|Q1ZZQ6_ACYPI ATP synthase D-like protein OS=Acyrthosiphon pisum GN=Atpsyn-d PE=2 SV=1	2	2	0.0765	20749.3	4.97
$239-1	tr|Q201W1|Q201W1_ACYPI ACYPI000074 protein OS=Acyrthosiphon pisum GN=LOC100162967 PE=2 SV=1	2	2	0.1429	15879.5	11.4
$240-1	tr|Q4GXL2|Q4GXL2_9CUCU Ribosomal protein L8e OS=Mycetophagus quadripustulatus GN=rpL8e PE=2 SV=1	2	2	0.07	28198.5	10.9
$240-2	tr|G6CWG1|G6CWG1_DANPL Ribosomal protein L8 OS=Danaus plexippus GN=KGM_04998 PE=4 SV=1	2	2	0.07	27888.2	10.76
$240-3	tr|I4DLX2|I4DLX2_PAPPL Ribosomal protein L8 OS=Papilio polytes PE=2 SV=1	2	2	0.07	27964.2	10.76
$240-4	tr|B4QNJ4|B4QNJ4_DROSI GD13692 OS=Drosophila simulans GN=Dsim\GD13692 PE=4 SV=1	2	2	0.0703	27920.2	11.15
$240-5	tr|L0CQU9|L0CQU9_AGRIP Ribosomal protein L8 (Fragment) OS=Agrotis ipsilon PE=2 SV=1	2	2	0.1084	18054	10.17
$240-6	tr|G0ZEG4|G0ZEG4_9NEOP Ribosomal protein L8 OS=Heliconius melpomene cythera GN=RpL8 PE=2 SV=1	2	2	0.07	27948.2	10.76
$240-7	tr|Q56FH5|Q56FH5_LYSTE Ribosomal protein L8 OS=Lysiphlebus testaceipes GN=RpL8 PE=2 SV=1	2	2	0.07	28041.3	10.91
$240-8	tr|B4PDD9|B4PDD9_DROYA GE20324 OS=Drosophila yakuba GN=Dyak\GE20324 PE=4 SV=1	2	2	0.0703	27892.2	11.15
$240-9	tr|Q6F483|Q6F483_PLUXY Ribosomal protein L8 OS=Plutella xylostella PE=2 SV=1	2	2	0.07	27910.3	10.84
$240-10	tr|D1FQB7|D1FQB7_9DIPT 60S ribosomal protein L8 (Fragment) OS=Simulium nigrimanum PE=2 SV=1	2	2	0.08	24600.3	10.53
$240-11	tr|R4G4Q1|R4G4Q1_RHOPR Putative 60s ribosomal protein l8 OS=Rhodnius prolixus PE=2 SV=1	2	2	0.0692	28443.9	11.29
$240-12	tr|R4V1H1|R4V1H1_COPFO 60S ribosomal protein L8 OS=Coptotermes formosanus PE=2 SV=1	2	2	0.0698	28185.3	10.96
$240-13	tr|G3LHL1|G3LHL1_PLUXY Putative ribosomal protein L8 OS=Plutella xylostella PE=2 SV=1	2	2	0.07	27888.2	10.76
$240-14	tr|Q4V4W5|Q4V4W5_DROME IP12501p (Fragment) OS=Drosophila melanogaster GN=CG31664 PE=2 SV=1	2	2	0.0311	65171.4	8.94
$240-15	tr|Q5MGL2|Q5MGL2_LONON Ribosomal protein 17 OS=Lonomia obliqua PE=2 SV=1	2	2	0.0818	24082.8	10.39
$240-16	tr|F4WAH2|F4WAH2_ACREC 60S ribosomal protein L8 OS=Acromyrmex echinatior GN=G5I_02508 PE=4 SV=1	2	2	0.0729	26973.2	10.82
$240-17	tr|D6WM76|D6WM76_TRICA Putative uncharacterized protein OS=Tribolium castaneum GN=TcasGA2_TC013327 PE=4 SV=1	2	2	0.07	28082.3	10.69
$240-18	tr|A7KCY3|A7KCY3_9NEOP Ribosomal protein L8 (Fragment) OS=Heliconius melpomene GN=RpL8 PE=2 SV=1	2	2	0.0807	24521.3	10.39
$240-19	tr|S4P8I2|S4P8I2_9NEOP Ribosomal protein L8 OS=Pararge aegeria PE=4 SV=1	2	2	0.07	27918.2	10.76
$240-20	tr|B4IZC2|B4IZC2_DROGR GH16390 OS=Drosophila grimshawi GN=Dgri\GH16390 PE=4 SV=1	2	2	0.0703	27862.2	11.15
$240-21	tr|Q5UAT2|Q5UAT2_BOMMO Ribosomal protein L8 OS=Bombyx mori GN=RpL8 PE=2 SV=1	2	2	0.07	27918.2	10.76
$240-22	tr|V9IFP4|V9IFP4_APICE 60S ribosomal protein L8 OS=Apis cerana GN=ACCB02016.1 PE=2 SV=1	2	2	0.07	28112.4	10.91
$240-23	sp|Q95V39|RL8_SPOFR 60S ribosomal protein L8 OS=Spodoptera frugiperda GN=RpL8 PE=2 SV=1	2	2	0.07	27918.2	10.76
$240-24	sp|Q6RYS3|RL8_MAMBR 60S ribosomal protein L8 OS=Mamestra brassicae GN=RpL8 PE=2 SV=1	2	2	0.07	27918.2	10.76
$240-25	sp|Q9V3G1|RL8_DROME 60S ribosomal protein L8 OS=Drosophila melanogaster GN=RpL8 PE=1 SV=1	2	2	0.0703	27892.2	11.15
$240-26	tr|E2B849|E2B849_HARSA 60S ribosomal protein L8 OS=Harpegnathos saltator GN=EAI_03753 PE=4 SV=1	2	2	0.07	28085.4	10.91
$240-27	tr|B4HTE0|B4HTE0_DROSE GM14495 OS=Drosophila sechellia GN=Dsec\GM14495 PE=4 SV=1	2	2	0.0703	27892.2	11.15
$240-28	tr|B3NBJ4|B3NBJ4_DROER GG14870 OS=Drosophila erecta GN=Dere\GG14870 PE=4 SV=1	2	2	0.0703	27892.2	11.15
$240-29	tr|C8BNT5|C8BNT5_9NEOP Ribosomal protein L8 (Fragment) OS=Sesamia nonagrioides GN=RPL8 PE=2 SV=1	2	2	0.0928	21163.4	10.1
$240-30	tr|E7DZ46|E7DZ46_EUPAU Ribosomal protein L8 OS=Euphydryas aurinia GN=RpL8 PE=2 SV=1	2	2	0.07	27934.2	10.76
$240-31	tr|A0A088ABL2|A0A088ABL2_APIME Uncharacterized protein OS=Apis mellifera GN=RpL8 PE=3 SV=1	2	2	0.07	28112.4	10.91
$240-32	tr|B2CPY0|B2CPY0_ANTPE Ribosomal protein L8 OS=Antheraea pernyi PE=2 SV=1	2	2	0.07	27918.2	10.76
$240-33	tr|D1LYM4|D1LYM4_MANSE Ribosomal protein L8 OS=Manduca sexta GN=rpl8 PE=2 SV=1	2	2	0.07	27888.2	10.76
$240-34	tr|W4VYI7|W4VYI7_ATTCE Uncharacterized protein OS=Atta cephalotes PE=4 SV=1	2	2	0.07	28129.5	10.99
$240-35	tr|D1FPP6|D1FPP6_CIMLE 60S ribosomal protein L8 (Fragment) OS=Cimex lectularius PE=2 SV=1	2	2	0.0952	20798.9	10.38
$240-36	tr|I4DIE9|I4DIE9_PAPXU Ribosomal protein L8 OS=Papilio xuthus PE=2 SV=1	2	2	0.07	27964.2	10.76
$240-37	tr|E2A9Y1|E2A9Y1_CAMFO 60S ribosomal protein L8 OS=Camponotus floridanus GN=EAG_12995 PE=4 SV=1	2	2	0.07	28145.5	10.91
$241-1	tr|Q5UEM9|Q5UEM9_TOXCI Vacuolar ATP synthase subunit d 1 OS=Toxoptera citricida PE=2 SV=1	2	2	0.057	40219.5	4.93
$241-2	tr|C4WVG7|C4WVG7_ACYPI ACYPI003170 protein OS=Acyrthosiphon pisum GN=ACYPI003170 PE=2 SV=1	2	2	0.0948	24434.7	5.09
$241-3	tr|J9JS84|J9JS84_ACYPI Uncharacterized protein OS=Acyrthosiphon pisum GN=cry2-1 PE=4 SV=1	2	2	0.057	40219.5	4.93
$242-1	tr|W4VR54|W4VR54_9DIPT Putative nucleus OS=Corethrella appendiculata PE=2 SV=1	2	2	0.006	192334	9.22
$243-1	tr|X1WJ59|X1WJ59_ACYPI Uncharacterized protein OS=Acyrthosiphon pisum GN=Hibadh PE=4 SV=1	2	2	0.1267	22920.9	6.07
$244-1	tr|X1X113|X1X113_ACYPI Uncharacterized protein OS=Acyrthosiphon pisum GN=LOC100568866 PE=4 SV=1	2	2	0.0036	754511	5.34
$245-1	tr|X1X417|X1X417_ACYPI Uncharacterized protein OS=Acyrthosiphon pisum PE=4 SV=1	2	2	0.0095	194640	5.15
$246-1	tr|X1XQY9|X1XQY9_ACYPI Uncharacterized protein OS=Acyrthosiphon pisum GN=LOC100169643 PE=3 SV=1	2	2	0.0891	29296.3	5.37
$246-2	tr|J9KAU8|J9KAU8_ACYPI Uncharacterized protein OS=Acyrthosiphon pisum PE=3 SV=2	2	2	0.0464	55314.6	5.44
$246-3	tr|C4WWE5|C4WWE5_ACYPI ACYPI010077 protein OS=Acyrthosiphon pisum GN=ACYPI010077 PE=2 SV=1	2	2	0.1085	24097.2	5.71
$247-1	tr|N6TBT6|N6TBT6_DENPD Uncharacterized protein (Fragment) OS=Dendroctonus ponderosae GN=YQE_08199 PE=4 SV=1	48	1	0.0023	379063	5.48
$247-2	tr|N6U9C1|N6U9C1_DENPD Uncharacterized protein (Fragment) OS=Dendroctonus ponderosae GN=YQE_08199 PE=4 SV=1	48	1	0.0023	380439	5.49
$248-1	tr|B0X298|B0X298_CULQU Sulfatase-modifying factor 1 OS=Culex quinquefasciatus GN=CpipJ_CPIJ013677 PE=4 SV=1	6	1	0.0172	39884.4	5.58
$249-1	tr|U4TYD2|U4TYD2_DENPD Uncharacterized protein OS=Dendroctonus ponderosae GN=D910_04050 PE=4 SV=1	6	1	0.0296	31359.8	5.71
$250-1	tr|A0A026WW05|A0A026WW05_CERBI Uncharacterized protein OS=Cerapachys biroi GN=X777_15938 PE=4 SV=1	4	1	0.0168	64489.5	9.61
$251-1	tr|B3MM17|B3MM17_DROAN GF14846 OS=Drosophila ananassae GN=Dana\GF14846 PE=4 SV=1	4	1	0.0078	156989	7.53
$251-2	tr|B4P9U4|B4P9U4_DROYA GE12730 OS=Drosophila yakuba GN=Dyak\GE12730 PE=4 SV=1	4	1	0.0078	157311	7.52
$251-3	tr|B4I5G8|B4I5G8_DROSE GM17088 OS=Drosophila sechellia GN=Dsec\GM17088 PE=4 SV=1	4	1	0.0078	157414	6.83
$251-4	tr|Q9VJ86|Q9VJ86_DROME Bicoid stability factor OS=Drosophila melanogaster GN=bsf PE=2 SV=2	4	1	0.0078	157262	6.73
$251-5	tr|B3NMB3|B3NMB3_DROER GG21707 OS=Drosophila erecta GN=Dere\GG21707 PE=4 SV=1	4	1	0.0078	157625	6.72
$251-6	tr|B4G971|B4G971_DROPE GL19424 OS=Drosophila persimilis GN=Dper\GL19424 PE=4 SV=1	4	1	0.0078	157592	6.48
$251-7	tr|D2A3F7|D2A3F7_TRICA Putative uncharacterized protein GLEAN_07529 OS=Tribolium castaneum GN=GLEAN_07529 PE=4 SV=1	4	1	0.0082	151750	6
$251-8	tr|Q29MI0|Q29MI0_DROPS GA10231 OS=Drosophila pseudoobscura pseudoobscura GN=Dpse\GA10231 PE=4 SV=2	4	1	0.0078	157598	6.48
$251-9	tr|B4Q8G4|B4Q8G4_DROSI GD21832 OS=Drosophila simulans GN=Dsim\GD21832 PE=4 SV=1	4	1	0.0078	157402	7.11
$251-10	tr|Q95NR4|Q95NR4_DROME Bicoid mRNA stability factor OS=Drosophila melanogaster GN=bsf PE=2 SV=1	4	1	0.0078	157258	6.97
$252-1	tr|D4G7A5|D4G7A5_DROME CG32264, isoform J OS=Drosophila melanogaster GN=CG32264-RB PE=2 SV=1	4	1	0.0118	56152.3	6.56
$252-2	tr|Q9VZM9|Q9VZM9_DROME CG32264, isoform I OS=Drosophila melanogaster GN=CG10860 PE=2 SV=2	4	1	0.0064	102093	9.46
$252-3	tr|S4NX37|S4NX37_9NEOP Putative n-sulfoglucosamine sulfohydrolase-like protein (Fragment) OS=Pararge aegeria PE=4 SV=1	4	1	0.0625	11459.9	9.51
$252-4	tr|Q7YU16|Q7YU16_DROME CG32264, isoform E OS=Drosophila melanogaster GN=CG32264 PE=2 SV=1	4	1	0.006	108404	8.78
$252-5	tr|Q9VZN2|Q9VZN2_DROME CG32264, isoform B OS=Drosophila melanogaster GN=CG12604 PE=2 SV=2	4	1	0.0076	87953.3	9.27
$252-6	tr|E0R7R0|E0R7R0_DROME CG32264, isoform K OS=Drosophila melanogaster GN=CG32264-RE PE=2 SV=1	4	1	0.0073	89450.3	7.04
$252-7	tr|A0A022T3C5|A0A022T3C5_9HYME Putative dynein heavy chain, ciliary-like protein OS=Microplitis demolitor GN=K425_1525 PE=4 SV=1	4	1	0.0013	511946	5.52
$252-8	tr|B0XBN5|B0XBN5_CULQU Beta-hexosaminidase OS=Culex quinquefasciatus GN=CpipJ_CPIJ016910 PE=3 SV=1	4	1	0.0111	62072.9	6.14
$252-9	tr|B4LDH6|B4LDH6_DROVI GJ12956 OS=Drosophila virilis GN=Dvir\GJ12956 PE=4 SV=1	4	1	0.0078	84619.8	9.44
$252-10	tr|B4QPK7|B4QPK7_DROSI GD13322 OS=Drosophila simulans GN=Dsim\GD13322 PE=4 SV=1	4	1	0.0075	88629.4	9.39
$252-11	tr|A0A034VWD2|A0A034VWD2_BACDO Phosphatase and actin regulator 1 (Fragment) OS=Bactrocera dorsalis GN=PHAR1 PE=4 SV=1	4	1	0.0104	61151.7	9.01
$252-12	tr|B4PH53|B4PH53_DROYA GE20678 OS=Drosophila yakuba GN=Dyak\GE20678 PE=4 SV=1	4	1	0.0074	90281.1	9.39
$252-13	tr|T1GV14|T1GV14_MEGSC Uncharacterized protein OS=Megaselia scalaris PE=4 SV=1	4	1	0.0291	24057.9	9.28
$252-14	tr|M9MRV3|M9MRV3_DROME CG32264, isoform G OS=Drosophila melanogaster GN=CG32264 PE=4 SV=1	4	1	0.0129	51281.9	6.53
$252-15	tr|Q9VZN0|Q9VZN0_DROME CG32264, isoform D OS=Drosophila melanogaster GN=CG32264 PE=4 SV=2	4	1	0.006	109636	9.01
$252-16	tr|A0A034VS71|A0A034VS71_BACDO Phosphatase and actin regulator 1 (Fragment) OS=Bactrocera dorsalis GN=PHAR1 PE=4 SV=1	4	1	0.0113	57696.9	6.31
$252-17	tr|B4IZV5|B4IZV5_DROGR GH15049 OS=Drosophila grimshawi GN=Dgri\GH15049 PE=4 SV=1	4	1	0.0058	112064	8.86
$252-18	tr|B3NBY7|B3NBY7_DROER GG14249 OS=Drosophila erecta GN=Dere\GG14249 PE=4 SV=1	4	1	0.0075	89297	9.39
$252-19	tr|B3M813|B3M813_DROAN GF10261 OS=Drosophila ananassae GN=Dana\GF10261 PE=4 SV=1	4	1	0.0058	111750	8.98
$252-20	tr|B4N579|B4N579_DROWI GK20368 OS=Drosophila willistoni GN=Dwil\GK20368 PE=4 SV=1	4	1	0.0072	91179.7	9.44
$252-21	tr|B4HTT6|B4HTT6_DROSE GM14043 OS=Drosophila sechellia GN=Dsec\GM14043 PE=4 SV=1	4	1	0.0074	90399.3	9.43
$252-22	tr|W8BZ41|W8BZ41_CERCA Phosphatase and actin regulator 1 (Fragment) OS=Ceratitis capitata GN=PHAR1 PE=2 SV=1	4	1	0.0113	58175.8	8.46
$252-23	tr|T1PK39|T1PK39_MUSDO RPEL repeat protein OS=Musca domestica PE=2 SV=1	4	1	0.0097	67025.7	7.19
$252-24	tr|T1PM44|T1PM44_MUSDO RPEL repeat protein OS=Musca domestica PE=2 SV=1	4	1	0.0095	68663.5	7.19
$252-25	tr|W8C7H1|W8C7H1_CERCA Phosphatase and actin regulator 1 (Fragment) OS=Ceratitis capitata GN=PHAR1 PE=2 SV=1	4	1	0.0116	56943.2	7.12
$252-26	tr|W8BZ37|W8BZ37_CERCA Phosphatase and actin regulator 1 (Fragment) OS=Ceratitis capitata GN=PHAR1 PE=2 SV=1	4	1	0.0109	59947.7	7.01
$252-27	tr|W8C7G9|W8C7G9_CERCA Phosphatase and actin regulator 1 (Fragment) OS=Ceratitis capitata GN=PHAR1 PE=2 SV=1	4	1	0.0111	58715	6.31
$252-28	tr|Q2LZU4|Q2LZU4_DROPS GA10602 OS=Drosophila pseudoobscura pseudoobscura GN=Dpse\GA10602 PE=4 SV=2	4	1	0.0065	98181.8	9.33
$252-29	tr|M9PE70|M9PE70_DROME CG32264, isoform L OS=Drosophila melanogaster GN=CG32264 PE=4 SV=1	4	1	0.0079	83119	9.42
$252-30	tr|A8JNJ8|A8JNJ8_DROME CG32264, isoform M OS=Drosophila melanogaster GN=CG32264 PE=4 SV=2	4	1	0.0065	100861	9.35
$252-31	tr|T1PM28|T1PM28_MUSDO RPEL repeat protein OS=Musca domestica PE=2 SV=1	4	1	0.0099	67123.6	8.99
$252-32	tr|T1PK92|T1PK92_MUSDO RPEL repeat protein OS=Musca domestica PE=2 SV=1	4	1	0.0113	58785.4	7.39
$252-33	tr|B4KYB0|B4KYB0_DROMO GI12812 OS=Drosophila mojavensis GN=Dmoj\GI12812 PE=4 SV=1	4	1	0.0077	85088.3	9.4
$253-1	tr|E9IJ04|E9IJ04_SOLIN Putative uncharacterized protein (Fragment) OS=Solenopsis invicta GN=SINV_03535 PE=4 SV=1	4	1	0.0113	71758.4	9.89
	R14077_11_PROTEIN,3828	K.KDIIM*PK.T	860.491	-0.01076	2	1	30.78	0	0.485	0|0	E9IJ04		8.59	1	15.994919 Oxidation (M)	0	2	MASCOT		T
	R14077_11_PROTEIN,3927	K.KDIIM*PK.T	860.491	-0.01164	2	1	31.37	0	0.412	0|0	E9IJ04		8.59	1	15.994919 Oxidation (M)	0	2	MASCOT		T
	R14077_11_PROTEIN,5724	K.KDIIMPK.T	844.496	-0.0131	2	1	47.43	0	0.0136	0|0	E9IJ04		8.59	1		0	2	MASCOT		T
	R14077_11_PROTEIN,5843	K.KDIIMPK.T	844.496	-0.01224	2	1	41.14	0	0.0581	0|0	E9IJ04		8.59	1		0	2	MASCOT		T
$254-1	tr|Q6IJ73|Q6IJ73_DROME HDC15749 OS=Drosophila melanogaster GN=HDC15749 PE=4 SV=1	4	1	0.031	27829.2	8.95
	R14077_11_PROTEIN,6134	K.M*EM*EKVQR.V	1082.5	0.00415	2	1	20.76	0	2.25	0|0	Q6IJ73		5.9	1	15.994919 Oxidation (M)	0	2	MASCOT		T
	R14077_11_PROTEIN,6244	K.M*EM*EKVQR.V	1082.5	0.00543	2	1	25.61	0	0.738	0|0	Q6IJ73		5.9	1	15.994919 Oxidation (M)	0	2	MASCOT		T
	R14077_11_PROTEIN,9542	K.M*EM*EKVQR.V	1082.5	0.00469	2	1	25.58	0	0.743	0|0	Q6IJ73		5.9	1	15.994919 Oxidation (M)	0	2	MASCOT		T
	R14077_11_PROTEIN,9541	K.M*EMEKVQR.V	1066.5	0.00053	2	1	22.85	0	1.98	0|0	Q6IJ73		5.9	1	15.994919 Oxidation (M)	0	2	MASCOT		T
$255-1	tr|W8APV3|W8APV3_CERCA A disintegrin and metalloproteinase with thrombospondin motifs 8 OS=Ceratitis capitata GN=ATS8 PE=2 SV=1	4	1	0.0121	74855.1	8.74
	R14077_11_PROTEIN,7120	K.YENEVAIR.G	993.5	0.00019	2	1	37.26	0	0.119	0|0	W8APV3		4.53	0		0	2	MASCOT		T
	R14077_11_PROTEIN,7224	K.YENEVAIR.G	993.5	-0.00045	2	1	42.64	0	0.0344	0|0	W8APV3		4.53	0		0	2	MASCOT		T
	R14077_11_PROTEIN,7343	K.YENEVAIR.G	993.5	3e-05	2	1	46.77	0	0.0133	0|0	W8APV3		4.53	0		0	2	MASCOT		T
	R14077_11_PROTEIN,7460	K.YENEVAIR.G	993.5	-0.00109	2	1	26.93	0	1.28	0|0	W8APV3		4.53	0		0	2	MASCOT		T
$256-1	tr|A0A026W6Y5|A0A026W6Y5_CERBI Uncharacterized protein (Fragment) OS=Cerapachys biroi GN=X777_09577 PE=4 SV=1	3	1	0.0158	50169.6	8.84
$256-2	tr|A0A088A3V2|A0A088A3V2_APIME Uncharacterized protein OS=Apis mellifera GN=LOC102654640 PE=4 SV=1	3	1	0.0091	89361.2	8.51
$256-3	tr|F4WDA3|F4WDA3_ACREC Putative uncharacterized protein OS=Acromyrmex echinatior GN=G5I_03556 PE=4 SV=1	3	1	0.0318	25145.7	9.42
	R14077_11_PROTEIN,10662	K.IEAALLK.G ! R.LEAAILK.L ! K.LEAALIK.V	757.482	0.00138	2	1	33.02	0	0.335	0|0	A0A088A3V2 ! F4WDA3 ! A0A026W6Y5		6	0		0	2	MASCOT		T
	R14077_11_PROTEIN,10793	K.IEAALLK.G ! R.LEAAILK.L ! K.LEAALIK.V	757.482	0.0007	2	1	45.22	0	0.0202	0|0	A0A088A3V2 ! F4WDA3 ! A0A026W6Y5		6	0		0	2	MASCOT		T
	R14077_11_PROTEIN,10921	K.IEAALLK.G ! R.LEAAILK.L ! K.LEAALIK.V	757.482	-0.0015	2	1	21.42	0	3.32	0|0	A0A088A3V2 ! F4WDA3 ! A0A026W6Y5		6	0		0	2	MASCOT		T
$257-1	tr|A0A026WPP1|A0A026WPP1_CERBI Aminoglycoside phosphotransferase domain-containing protein OS=Cerapachys biroi GN=X777_01968 PE=4 SV=1	3	1	0.0276	41303.1	6.28
	R14077_11_PROTEIN,14955	K.TLWMLTSVPR.V	1203.66	-0.01204	2	1	20.58	0	5.92	0|0	A0A026WPP1		9.41	0		0	2	MASCOT		T
	R14077_11_PROTEIN,15077	K.TLWMLTSVPR.V	1203.66	-0.0136	2	1	20.59	0	5.82	0|0	A0A026WPP1		9.41	0		0	2	MASCOT		T
	R14077_11_PROTEIN,15206	K.TLWMLTSVPR.V	1203.66	-0.01166	2	1	21.4	0	4.9	0|0	A0A026WPP1		9.41	0		0	2	MASCOT		T
$258-1	tr|A0A034WFA1|A0A034WFA1_BACDO U4/U6 small nuclear ribonucleoprotein Prp3 (Fragment) OS=Bactrocera dorsalis GN=PRPF3 PE=4 SV=1	3	1	0.0131	77990.5	9.64
$258-2	tr|A0A034WGB4|A0A034WGB4_BACDO U4/U6 small nuclear ribonucleoprotein Prp3 OS=Bactrocera dorsalis GN=PRPF3 PE=4 SV=1	3	1	0.0137	74656.9	9.71
	R14077_11_PROTEIN,7853	K.LQDKLDDYR.R	1165.58	-0.00068	2	1	23.6	0	2.7	0|0	A0A034WGB4/A0A034WFA1		4.43	1		0	2	MASCOT		T
	R14077_11_PROTEIN,7973	K.LQDKLDDYR.R	1165.58	-0.0003	2	1	47.51	0	0.0109	0|0	A0A034WGB4/A0A034WFA1		4.43	1		0	2	MASCOT		T
	R14077_11_PROTEIN,8098	K.LQDKLDDYR.R	1165.58	0.00034	2	1	32.83	0	0.321	0|0	A0A034WGB4/A0A034WFA1		4.43	1		0	2	MASCOT		T
$259-1	tr|A0A088A1R0|A0A088A1R0_APIME Uncharacterized protein OS=Apis mellifera PE=4 SV=1	3	1	0.0632	11712.6	6.82
	R14077_11_PROTEIN,8978	R.ALYIYK.G	770.445	-0.00057	2	1	27.32	0	0.506	0|0	A0A088A1R0		8.54	0		0	2	MASCOT		T
	R14077_11_PROTEIN,9090	R.ALYIYK.G	770.445	-0.00297	2	1	26.02	0	0.636	0|0	A0A088A1R0		8.54	0		0	2	MASCOT		T
	R14077_11_PROTEIN,9211	R.ALYIYK.G	770.445	-0.00295	2	1	25.48	0	0.721	0|0	A0A088A1R0		8.54	0		0	2	MASCOT		T
$260-1	tr|D6WBJ9|D6WBJ9_TRICA Putative uncharacterized protein OS=Tribolium castaneum GN=TcasGA2_TC004526 PE=4 SV=1	3	1	0.0023	243728	9.11
$260-2	tr|H9JPW7|H9JPW7_BOMMO Uncharacterized protein OS=Bombyx mori PE=4 SV=1	3	1	0.0035	156614	8.98
$260-3	tr|V5I8S6|V5I8S6_ANOGL Lysine-specific demethylase 3A (Fragment) OS=Anoplophora glabripennis GN=KDM3A PE=4 SV=1	3	1	0.0068	83954.3	6.05
$260-4	tr|S4PYG1|S4PYG1_9NEOP JmjC domain-containing histone demethylation protein 2B (Fragment) OS=Pararge aegeria PE=4 SV=1	3	1	0.0088	62927.6	6.1
$260-5	tr|W5JSU3|W5JSU3_ANODA Uncharacterized protein OS=Anopheles darlingi GN=AND_002238 PE=4 SV=1	3	1	0.0034	163271	7.91
	R14077_11_PROTEIN,5958	K.TVAWK.Q ! K.TVAWK.R	604.345	-9e-05	2	1	20.95	0	5.81	0|0	W5JSU3 ! S4PYG1/H9JPW7/D6WBJ9/V5I8S6		8.41	0		0	2	MASCOT		T
	R14077_11_PROTEIN,6077	K.TVAWK.Q ! K.TVAWK.R	604.345	-0.00035	2	1	22.77	0	3.82	0|0	W5JSU3 ! S4PYG1/H9JPW7/D6WBJ9/V5I8S6		8.41	0		0	2	MASCOT		T
	R14077_11_PROTEIN,6185	K.TVAWK.Q ! K.TVAWK.R	604.345	0.00091	2	1	22.54	0	3.91	0|0	W5JSU3 ! S4PYG1/H9JPW7/D6WBJ9/V5I8S6		8.41	0		0	2	MASCOT		T
$261-1	tr|D6WWK8|D6WWK8_TRICA Putative uncharacterized protein OS=Tribolium castaneum GN=TcasGA2_TC005727 PE=4 SV=1	3	1	0.0663	17955.2	4.92
	R14077_11_PROTEIN,5718	K.STVCLSDAGEK.N	1166.54	0.00187	2	1	22.09	0	1.87	0|0	D6WWK8		4.37	0		0	2	MASCOT		T
	R14077_11_PROTEIN,5840	K.STVCLSDAGEK.N	1166.54	0.00069	2	1	27.18	0	0.594	0|0	D6WWK8		4.37	0		0	2	MASCOT		T
	R14077_11_PROTEIN,6883	K.STVCLSDAGEK.N	1166.54	0.00367	2	1	20.6	0	2.59	0|0	D6WWK8		4.37	0		0	2	MASCOT		T
$262-1	tr|E0VGJ8|E0VGJ8_PEDHC Flotillin-1, putative OS=Pediculus humanus subsp. corporis GN=Phum_PHUM186500 PE=4 SV=1	3	1	0.0259	47116	5.35
	R14077_11_PROTEIN,9848	K.AEAEAVAILAK.G	1085.62	-0.00065	2	1	28.55	0	0.688	0|0	E0VGJ8		4.53	0		0	2	MASCOT		T
	R14077_11_PROTEIN,9964	K.AEAEAVAILAK.G	1085.62	-0.00159	2	1	41.18	0	0.0449	0|0	E0VGJ8		4.53	0		0	2	MASCOT		T
	R14077_11_PROTEIN,10095	K.AEAEAVAILAK.G	1085.62	-0.00155	2	1	33.52	0	0.262	0|0	E0VGJ8		4.53	0		0	2	MASCOT		T
$263-1	tr|E0VKT8|E0VKT8_PEDHC Putative uncharacterized protein OS=Pediculus humanus subsp. corporis GN=Phum_PHUM269180 PE=4 SV=1	3	1	0.0037	214873	4.8
	R14077_11_PROTEIN,9169	K.NSVIPIR.L	798.483	-0.00371	2	1	33.76	0	0.0858	0|0	E0VKT8		9.75	0		0	2	MASCOT		T
	R14077_11_PROTEIN,9306	K.NSVIPIR.L	798.483	-0.00113	2	1	47.05	0	0.00857	0|0	E0VKT8		9.75	0		0	2	MASCOT		T
	R14077_11_PROTEIN,9440	K.NSVIPIR.L	798.483	7e-05	2	1	47.01	0	0.00864	0|0	E0VKT8		9.75	0		0	2	MASCOT		T
$264-1	tr|F4WVF5|F4WVF5_ACREC Steroid receptor seven-up, isoform A OS=Acromyrmex echinatior GN=G5I_09893 PE=4 SV=1	3	1	0.0337	35518.3	6.11
	R14077_11_PROTEIN,7493	R.GTNCFNGLSVK.R	1196.57	0.00778	2	1	27.32	0	1.1	0|0	F4WVF5		8.22	0		0	2	MASCOT		T
	R14077_11_PROTEIN,7614	R.GTNCFNGLSVK.R	1196.57	0.00818	2	1	69.13	0	7.26e-05	0|0	F4WVF5		8.22	0		0	2	MASCOT		T
	R14077_11_PROTEIN,7736	R.GTNCFNGLSVK.R	1196.57	0.00754	2	1	49.28	0	0.00702	0|0	F4WVF5		8.22	0		0	2	MASCOT		T
$265-1	tr|I1VIZ5|I1VIZ5_9DIPT Bromodomain and PHD finger-containing protein (Fragment) OS=Neoarisemus sp. nov. Thailand PE=4 SV=1	3	1	0.0122	74772.2	9.18
	R14077_11_PROTEIN,7830	K.AEM*AKTKK.Q	922.503	0.01629	2	1	23.06	0	3.36	0|0	I1VIZ5		9.7	2	15.994919 Oxidation (M)	0	2	MASCOT		T
	R14077_11_PROTEIN,7958	K.AEM*AKTKK.Q	922.503	0.01415	2	1	28.24	0	1.04	0|0	I1VIZ5		9.7	2	15.994919 Oxidation (M)	0	2	MASCOT		T
	R14077_11_PROTEIN,8081	K.AEM*AKTKK.Q	922.503	0.01409	2	1	27.63	0	1.19	0|0	I1VIZ5		9.7	2	15.994919 Oxidation (M)	0	2	MASCOT		T
$266-1	tr|J9L2Z6|J9L2Z6_ACYPI Uncharacterized protein OS=Acyrthosiphon pisum GN=Sxl PE=4 SV=2	3	1	0.0194	41211.6	9.7
$266-2	tr|J9KID4|J9KID4_ACYPI Uncharacterized protein OS=Acyrthosiphon pisum PE=4 SV=2	3	1	0.0164	49152.5	9.61
	R14077_11_PROTEIN,4431	R.SELDNVK.G	804.41	0.00075	2	1	33.54	0	0.367	0|0	J9L2Z6/J9KID4		4.37	0		0	2	MASCOT		T
	R14077_11_PROTEIN,4543	R.SELDNVK.G	804.41	-3e-05	2	1	29.38	0	0.967	0|0	J9L2Z6/J9KID4		4.37	0		0	2	MASCOT		T
	R14077_11_PROTEIN,4654	R.SELDNVK.G	804.41	0.00031	2	1	37.64	0	0.142	0|0	J9L2Z6/J9KID4		4.37	0		0	2	MASCOT		T
$267-1	tr|T1HXG9|T1HXG9_RHOPR Uncharacterized protein OS=Rhodnius prolixus PE=4 SV=1	3	1	0.082	13986.7	4.79
$267-2	tr|T1HQB4|T1HQB4_RHOPR Uncharacterized protein OS=Rhodnius prolixus PE=4 SV=1	3	1	0.0513	22254.1	5.33
	R14077_11_PROTEIN,11630	K.IIIAGDLNAR.I	1055.62	6e-05	2	1	39.2	0	0.0373	0|0	T1HQB4/T1HXG9		5.84	0		0	2	MASCOT		T
	R14077_11_PROTEIN,11761	K.IIIAGDLNAR.I	1055.62	-0.0001	2	1	41.16	0	0.0211	0|0	T1HQB4/T1HXG9		5.84	0		0	2	MASCOT		T
	R14077_11_PROTEIN,11897	K.IIIAGDLNAR.I	1055.62	0.00064	2	1	38.27	0	0.0462	0|0	T1HQB4/T1HXG9		5.84	0		0	2	MASCOT		T
$268-1	tr|X1X5L5|X1X5L5_ACYPI Uncharacterized protein OS=Acyrthosiphon pisum PE=4 SV=1	3	1	0.0274	41513.3	8.63
	R14077_11_PROTEIN,11025	R.TIIGGNGATEK.L	1060.56	-0.00116	2	1	29.09	0	1.05	0|0	X1X5L5		5.66	0		0	2	MASCOT		T
	R14077_11_PROTEIN,11151	R.TIIGGNGATEK.L	1060.56	-0.00052	2	1	24.72	0	2.88	0|0	X1X5L5		5.66	0		0	2	MASCOT		T
	R14077_11_PROTEIN,11280	R.TIIGGNGATEK.L	1060.56	4e-05	2	1	20.08	0	9	0|0	X1X5L5		5.66	0		0	2	MASCOT		T
$269-1	tr|A0A026VTH6|A0A026VTH6_CERBI Translation factor GUF1 homolog, mitochondrial OS=Cerapachys biroi GN=X777_16739 PE=3 SV=1	2	1	0.0122	73803.9	9.19
	R14077_11_PROTEIN,8457	K.IGTISLPR.D	856.525	0.00184	2	1	22.75	0	2.46	0|0	A0A026VTH6		9.75	0		0	2	MASCOT		T
	R14077_11_PROTEIN,9378	K.IGTISLPR.D	856.525	-0.0007	2	1	23.48	0	1.99	0|0	A0A026VTH6		9.75	0		0	2	MASCOT		T
$270-1	tr|A0A034V4T0|A0A034V4T0_BACDO Uncharacterized protein OS=Bactrocera dorsalis PE=4 SV=1	2	1	0.0213	45851.3	9.98
$270-2	tr|A0A034V5D7|A0A034V5D7_BACDO Uncharacterized protein OS=Bactrocera dorsalis PE=4 SV=1	2	1	0.0224	43512.7	10.07
$270-3	tr|W8CEC5|W8CEC5_CERCA Uncharacterized protein (Fragment) OS=Ceratitis capitata PE=2 SV=1	2	1	0.0298	31451.2	9.36
	R14077_11_PROTEIN,9842	K.ADSGTLTEK.F	921.452	-0.0149	2	1	22.5	0	3.76	0|0	A0A034V5D7/A0A034V4T0/W8CEC5		4.37	0		0	2	MASCOT		T
	R14077_11_PROTEIN,9958	K.ADSGTLTEK.F	921.452	-0.0154	2	1	26.92	0	1.37	0|0	A0A034V5D7/A0A034V4T0/W8CEC5		4.37	0		0	2	MASCOT		T
$271-1	tr|A0A067QGC4|A0A067QGC4_ZOONE Endocuticle structural glycoprotein SgAbd-2 OS=Zootermopsis nevadensis GN=L798_00089 PE=4 SV=1	2	1	0.0672	12791.1	4.61
$272-1	tr|A0A067QWL6|A0A067QWL6_ZOONE CCR4-NOT transcription complex subunit 3 OS=Zootermopsis nevadensis GN=L798_15447 PE=4 SV=1	2	1	0.0072	76186.7	6.36
$272-2	tr|B4Q3Y3|B4Q3Y3_DROSI GD21655 OS=Drosophila simulans GN=Dsim\GD21655 PE=4 SV=1	2	1	0.0074	75596.2	6.63
$272-3	tr|B4IFK2|B4IFK2_DROSE GM23279 OS=Drosophila sechellia GN=Dsec\GM23279 PE=4 SV=1	2	1	0.0047	119806	9.08
$272-4	tr|B3MHD9|B3MHD9_DROAN GF11165 OS=Drosophila ananassae GN=Dana\GF11165 PE=4 SV=1	2	1	0.0095	57379.8	8.7
$272-5	tr|B4HQW5|B4HQW5_DROSE GM20256 OS=Drosophila sechellia GN=Dsec\GM20256 PE=4 SV=1	2	1	0.0095	57800.6	8.95
$272-6	tr|B3NRH7|B3NRH7_DROER GG22472 OS=Drosophila erecta GN=Dere\GG22472 PE=4 SV=1	2	1	0.0095	57601.4	8.74
$272-7	tr|B4QEH2|B4QEH2_DROSI GD25742 OS=Drosophila simulans GN=Dsim\GD25742 PE=4 SV=1	2	1	0.0095	57479.3	8.68
$272-8	tr|D7EIN9|D7EIN9_TRICA Putative uncharacterized protein OS=Tribolium castaneum GN=TcasGA2_TC005122 PE=3 SV=1	2	1	0.0118	46580.1	5.97
$272-9	tr|B4P472|B4P472_DROYA GE13342 OS=Drosophila yakuba GN=Dyak\GE13342 PE=4 SV=1	2	1	0.0095	57560.4	8.68
$272-10	tr|A0A026WKX4|A0A026WKX4_CERBI Thyroglobulin OS=Cerapachys biroi GN=X777_02306 PE=4 SV=1	2	1	0.0052	104565	6.46
$272-11	tr|W4WJD5|W4WJD5_ATTCE Uncharacterized protein OS=Atta cephalotes PE=4 SV=1	2	1	0.0129	41915.3	5.06
$272-12	tr|W4VZ33|W4VZ33_ATTCE Uncharacterized protein OS=Atta cephalotes PE=4 SV=1	2	1	0.0052	111079	7.81
$272-13	tr|Q500X4|Q500X4_DROME AT20029p OS=Drosophila melanogaster GN=S-Lap7 PE=2 SV=1	2	1	0.0095	57437.3	8.74
$272-14	tr|B0X225|B0X225_CULQU Juvenile hormone esterase OS=Culex quinquefasciatus GN=CpipJ_CPIJ013175 PE=3 SV=1	2	1	0.0087	63325.1	6.16
$272-15	tr|F4X8V1|F4X8V1_ACREC Nidogen-1 OS=Acromyrmex echinatior GN=G5I_14841 PE=4 SV=1	2	1	0.0037	146973	5.64
$272-16	tr|A0A022T543|A0A022T543_9HYME Disintegrin and metalloprotease-like protein-6 OS=Microplitis demolitor GN=K425_1274 PE=4 SV=1	2	1	0.0046	124233	5.8
	R14077_11_PROTEIN,5690	R.TYIPR.K ! K.TYIPR.L ! R.TYIPR.C ! R.TYIPR.L ! K.TYLPR.L ! R.TYLPR.I ! R.TYLPR.N	649.367	0.00015	2	1	23.14	0	2.39	0|0	A0A022T543 ! W4VZ33 ! W4WJD5/A0A026WKX4/F4X8V1 ! B0X225 ! Q500X4/B3NRH7/B4HQW5/B3MHD9/B4P472/D7EIN9/B4QEH2 ! B4IFK2/B4Q3Y3 ! A0A067QWL6		8.41	0		0	2	MASCOT		T
	R14077_11_PROTEIN,5810	R.TYIPR.K ! K.TYIPR.L ! R.TYIPR.C ! R.TYIPR.L ! K.TYLPR.L ! R.TYLPR.I ! R.TYLPR.N	649.367	-0.00045	2	1	22.73	0	2.63	0|0	A0A022T543 ! W4VZ33 ! W4WJD5/A0A026WKX4/F4X8V1 ! B0X225 ! Q500X4/B3NRH7/B4HQW5/B3MHD9/B4P472/D7EIN9/B4QEH2 ! B4IFK2/B4Q3Y3 ! A0A067QWL6		8.41	0		0	2	MASCOT		T
$273-1	tr|A0A067RKM0|A0A067RKM0_ZOONE Uncharacterized protein OS=Zootermopsis nevadensis GN=L798_05082 PE=4 SV=1	2	1	0.0565	13759.5	10.15
	R14077_11_PROTEIN,8350	K.HLKLSPR.T	850.526	0.0034	2	1	31.67	0	0.101	0|0	A0A067RKM0		11	1		0	2	MASCOT		T
	R14077_11_PROTEIN,8458	K.HLKLSPR.T	850.526	0.00266	2	1	31.06	0	0.13	0|0	A0A067RKM0		11	1		0	2	MASCOT		T
$274-1	tr|A0A084WGW6|A0A084WGW6_9DIPT AGAP008103-PA-like protein OS=Anopheles sinensis GN=ZHAS_00017737 PE=4 SV=1	2	1	0.0082	99984.9	5.6
	R14077_11_PROTEIN,3375	K.QQTLATK.E	789.446	-0.00114	2	1	40.08	0	0.0862	0|0	A0A084WGW6		8.75	0		0	2	MASCOT		T
	R14077_11_PROTEIN,3482	K.QQTLATK.E	789.446	-0.00038	2	1	58.22	0	0.00132	0|0	A0A084WGW6		8.75	0		0	2	MASCOT		T
$275-1	tr|B3M5V8|B3M5V8_DROAN GF24372 OS=Drosophila ananassae GN=Dana\GF24372 PE=4 SV=1	2	1	0.0074	124193	8.8
$275-2	tr|B4LEU9|B4LEU9_DROVI GJ11694 OS=Drosophila virilis GN=Dvir\GJ11694 PE=4 SV=1	2	1	0.007	130539	8.62
$275-3	tr|B4N6P0|B4N6P0_DROWI GK12351 OS=Drosophila willistoni GN=Dwil\GK12351 PE=4 SV=1	2	1	0.0074	123479	8.62
$275-4	tr|B4J159|B4J159_DROGR GH16539 OS=Drosophila grimshawi GN=Dgri\GH16539 PE=4 SV=1	2	1	0.0074	124094	8.55
$275-5	tr|B4PFF6|B4PFF6_DROYA GE20798 OS=Drosophila yakuba GN=Dyak\GE20798 PE=4 SV=1	2	1	0.0074	123775	8.72
$275-6	tr|M9PEV2|M9PEV2_DROME CG5087, isoform B OS=Drosophila melanogaster GN=CG5087 PE=4 SV=1	2	1	0.0074	123704	8.66
$275-7	tr|B4QMP2|B4QMP2_DROSI GD14147 OS=Drosophila simulans GN=Dsim\GD14147 PE=4 SV=1	2	1	0.0074	123259	8.69
$275-8	tr|Q9VSS9|Q9VSS9_DROME CG5087-PA OS=Drosophila melanogaster GN=CG5087 PE=2 SV=1	2	1	0.0074	123775	8.66
$275-9	tr|B3NFQ6|B3NFQ6_DROER GG14367 OS=Drosophila erecta GN=Dere\GG14367 PE=4 SV=1	2	1	0.0074	123796	8.76
$275-10	tr|B4HKJ8|B4HKJ8_DROSE GM25111 OS=Drosophila sechellia GN=Dsec\GM25111 PE=4 SV=1	2	1	0.0074	123522	8.69
	R14077_11_PROTEIN,15944	K.LLLGDLLK.Q ! K.LLLGDLLK.E ! K.LLLGDLLK.D	884.582	-0.00023	2	1	27.87	0	0.303	0|0	Q9VSS9/B3NFQ6/B4HKJ8/B4PFF6/M9PEV2/B4QMP2 ! B4J159/B3M5V8/B4LEU9 ! B4N6P0		5.84	0		0	2	MASCOT		T
	R14077_11_PROTEIN,16065	K.LLLGDLLK.Q ! K.LLLGDLLK.E ! K.LLLGDLLK.D	884.582	-0.00033	2	1	52.66	0	0.00101	0|0	Q9VSS9/B3NFQ6/B4HKJ8/B4PFF6/M9PEV2/B4QMP2 ! B4J159/B3M5V8/B4LEU9 ! B4N6P0		5.84	0		0	2	MASCOT		T
$276-1	tr|B3MJC4|B3MJC4_DROAN GF14603 OS=Drosophila ananassae GN=Dana\GF14603 PE=4 SV=1	2	1	0.0109	81408.2	7.77
	R14077_11_PROTEIN,2603	R.LTDDSEAK.R	878.41	-0.00027	2	1	40.92	0	0.03	0|0	B3MJC4		4.03	0		0	2	MASCOT		T
	R14077_11_PROTEIN,2723	R.LTDDSEAK.R	878.41	-7e-05	2	1	41.75	0	0.0248	0|0	B3MJC4		4.03	0		0	2	MASCOT		T
$277-1	tr|B4G8L4|B4G8L4_DROPE V-type proton ATPase subunit a OS=Drosophila persimilis GN=Dper\GL19314 PE=3 SV=1	2	1	0.0085	93146.9	5.54
$277-2	tr|Q29MX4|Q29MX4_DROPS V-type proton ATPase subunit a OS=Drosophila pseudoobscura pseudoobscura GN=Dpse\GA11714 PE=3 SV=2	2	1	0.0085	93325.1	5.49
	R14077_11_PROTEIN,3210	R.VLTSASR.H	733.42	-1e-05	2	1	40.06	0	0.0781	0|0	B4G8L4/Q29MX4		9.72	0		0	2	MASCOT		T
	R14077_11_PROTEIN,3327	R.VLTSASR.H	733.42	1e-05	2	1	41.11	0	0.0614	0|0	B4G8L4/Q29MX4		9.72	0		0	2	MASCOT		T
$278-1	tr|B4J973|B4J973_DROGR GH21997 OS=Drosophila grimshawi GN=Dgri\GH21997 PE=4 SV=1	2	1	0.0219	35721.1	4.17
	R14077_11_PROTEIN,13038	-.M*QSILLR.C	876.497	-5e-05	2	1	21.27	0	4.36	0|0	B4J973		9.5	0	15.994919 Oxidation (M)	0	2	MASCOT		T
	R14077_11_PROTEIN,13169	-.M*QSILLR.C	876.497	0.00017	2	1	27.77	0	0.975	0|0	B4J973		9.5	0	15.994919 Oxidation (M)	0	2	MASCOT		T
$279-1	tr|B4KLG2|B4KLG2_DROMO GI22737 OS=Drosophila mojavensis GN=Dmoj\GI22737 PE=4 SV=1	2	1	0.0048	121661	5.2
$279-2	tr|E2AQN1|E2AQN1_CAMFO Putative uncharacterized protein OS=Camponotus floridanus GN=EAG_00798 PE=4 SV=1	2	1	0.0115	49978.3	9.1
$279-3	tr|B0W1Y5|B0W1Y5_CULQU Protease m1 zinc metalloprotease OS=Culex quinquefasciatus GN=CpipJ_CPIJ001050 PE=4 SV=1	2	1	0.0056	102297	5.03
$279-4	tr|T1I355|T1I355_RHOPR Uncharacterized protein OS=Rhodnius prolixus PE=4 SV=1	2	1	0.0044	129127	5.35
$279-5	tr|A0A023F0Z7|A0A023F0Z7_TRIIF Putative microtubule-associated protein dynactin dctn1/glued (Fragment) OS=Triatoma infestans PE=2 SV=1	2	1	0.0044	129444	5.38
$279-6	tr|E2AX33|E2AX33_CAMFO Conserved oligomeric Golgi complex subunit 2 OS=Camponotus floridanus GN=EAG_01735 PE=4 SV=1	2	1	0.0071	81012.7	5.89
$279-7	tr|K7JZN6|K7JZN6_NASVI Uncharacterized protein OS=Nasonia vitripennis GN=LOC100680216 PE=4 SV=1	2	1	0.0158	35950.9	7.72
$279-8	tr|W5JBS7|W5JBS7_ANODA Centrosomin (Arrow protein) OS=Anopheles darlingi GN=AND_007491 PE=4 SV=1	2	1	0.0042	136447	5.73
$279-9	tr|A0A069DXX8|A0A069DXX8_9HEMI Putative microtubule-associated protein dynactin dctn1/glued (Fragment) OS=Panstrongylus megistus PE=2 SV=1	2	1	0.004	142641	5.61
$279-10	tr|W4WJ07|W4WJ07_ATTCE Uncharacterized protein OS=Atta cephalotes PE=4 SV=1	2	1	0.0073	79594.9	5.6
$279-11	tr|A0A026W578|A0A026W578_CERBI Conserved oligomeric Golgi complex subunit OS=Cerapachys biroi GN=X777_09912 PE=4 SV=1	2	1	0.0072	80928.5	6.37
$279-12	tr|V9IIF3|V9IIF3_APICE Conserved oligomeric Golgi complex subunit 2 OS=Apis cerana GN=ACCB07096 PE=2 SV=1	2	1	0.0095	61784	5.75
$279-13	tr|A0A087ZUF6|A0A087ZUF6_APIME Uncharacterized protein OS=Apis mellifera GN=LOC725668 PE=4 SV=1	2	1	0.0121	46548.1	9.55
$279-14	tr|V9II08|V9II08_APICE Mannose-1-phosphate guanyltransferase beta OS=Apis cerana GN=ACCB07238 PE=2 SV=1	2	1	0.0136	41185.7	6.48
$279-15	tr|F4X4S0|F4X4S0_ACREC Conserved oligomeric Golgi complex subunit 2 OS=Acromyrmex echinatior GN=G5I_13342 PE=4 SV=1	2	1	0.0071	81364.9	5.51
$279-16	tr|E9J4R1|E9J4R1_SOLIN Putative uncharacterized protein (Fragment) OS=Solenopsis invicta GN=SINV_01596 PE=4 SV=1	2	1	0.0071	81063.5	5.93
$279-17	tr|A0A067QXX7|A0A067QXX7_ZOONE Heparan-alpha-glucosaminide N-acetyltransferase OS=Zootermopsis nevadensis GN=L798_14389 PE=4 SV=1	2	1	0.0085	65607	8.91
$279-18	tr|A0A084WDR9|A0A084WDR9_9DIPT AGAP005019-PA-like protein OS=Anopheles sinensis GN=ZHAS_00016483 PE=4 SV=1	2	1	0.0272	21496.3	9.24
$279-19	tr|B4LMH6|B4LMH6_DROVI GJ22393 OS=Drosophila virilis GN=Dvir\GJ22393 PE=4 SV=1	2	1	0.0047	120300	7.59
$279-20	tr|Q16MY6|Q16MY6_AEDAE AAEL012147-PA OS=Aedes aegypti GN=AAEL012147 PE=4 SV=1	2	1	0.0019	308904	7.25
$279-21	tr|A0A084VFJ6|A0A084VFJ6_9DIPT Uncharacterized protein OS=Anopheles sinensis GN=ZHAS_00003902 PE=4 SV=1	2	1	0.0279	20357.3	11.08
$279-22	tr|E2BXG1|E2BXG1_HARSA Conserved oligomeric Golgi complex subunit 2 OS=Harpegnathos saltator GN=EAI_00812 PE=4 SV=1	2	1	0.0071	81214.6	5.66
$279-23	tr|A0A088A115|A0A088A115_APIME Uncharacterized protein OS=Apis mellifera GN=LOC552714 PE=4 SV=1	2	1	0.0071	82555.1	6.37
	R14077_11_PROTEIN,3989	R.IETMR.C ! R.IETMR.K ! R.IETMR.T ! K.LETMR.G ! K.LETMR.I ! K.LETMR.D ! R.LETMR.V ! R.LETMR.L ! K.LETMR.A ! K.LETMR.L ! K.LETMR.T ! K.LETMR.S	649.334	-0.00027	2	1	30.83	0	0.499	0|0	E2AQN1 ! B0W1Y5/B4KLG2 ! K7JZN6 ! W5JBS7 ! A0A069DXX8/T1I355/A0A023F0Z7 ! E2AX33/W4WJ07/A0A026W578/E2BXG1/A0A088A115/V9IIF3/F4X4S0/E9J4R1 ! A0A067QXX7 ! A0A087ZUF6 ! V9II08/A0A084WDR9 ! B4LMH6 ! Q16MY6 ! A0A084VFJ6		6	0		0	2	MASCOT		T
	R14077_11_PROTEIN,4090	R.IETMR.C ! R.IETMR.K ! R.IETMR.T ! K.LETMR.G ! K.LETMR.I ! K.LETMR.D ! R.LETMR.V ! R.LETMR.L ! K.LETMR.A ! K.LETMR.L ! K.LETMR.T ! K.LETMR.S	649.334	-0.00035	2	1	21.1	0	4.69	0|0	E2AQN1 ! B0W1Y5/B4KLG2 ! K7JZN6 ! W5JBS7 ! A0A069DXX8/T1I355/A0A023F0Z7 ! E2AX33/W4WJ07/A0A026W578/E2BXG1/A0A088A115/V9IIF3/F4X4S0/E9J4R1 ! A0A067QXX7 ! A0A087ZUF6 ! V9II08/A0A084WDR9 ! B4LMH6 ! Q16MY6 ! A0A084VFJ6		6	0		0	2	MASCOT		T
$280-1	tr|B4LPQ9|B4LPQ9_DROVI GJ20938 OS=Drosophila virilis GN=Dvir\GJ20938 PE=4 SV=1	2	1	0.112	13912.5	4.63
	R14077_11_PROTEIN,12366	K.M*LKYLVEIGADVNK.L	1608.87	0.00197	2	1	22.12	0	3.76	0|0	B4LPQ9		5.82	1	15.994919 Oxidation (M)	0	2	MASCOT		T
	R14077_11_PROTEIN,12498	K.M*LKYLVEIGADVNK.L	1608.87	0.00374	2	1	20.82	0	5.07	0|0	B4LPQ9		5.82	1	15.994919 Oxidation (M)	0	2	MASCOT		T
$281-1	tr|B4LSF0|B4LSF0_DROVI GJ11279 OS=Drosophila virilis GN=Dvir\GJ11279 PE=4 SV=1	2	1	0.0067	103153	5.75
$281-2	tr|A0A034V4H8|A0A034V4H8_BACDO Titin (Fragment) OS=Bactrocera dorsalis GN=TITIN PE=4 SV=1	2	1	0.006	114452	4.8
$281-3	tr|A0A034V2B9|A0A034V2B9_BACDO Titin (Fragment) OS=Bactrocera dorsalis GN=TITIN PE=4 SV=1	2	1	0.0042	160506	4.79
$281-4	tr|K7JZ61|K7JZ61_NASVI Uncharacterized protein OS=Nasonia vitripennis PE=4 SV=1	2	1	0.0111	61387.7	9.34
	R14077_11_PROTEIN,4781	R.QIPTGK.S ! K.QLPTGK.R ! M.QLPTGK.S	643.377	0.01024	2	1	24.3	0	0.695	0|0	K7JZ61 ! A0A034V2B9/A0A034V4H8 ! B4LSF0		8.75	0		0	2	MASCOT		T
	R14077_11_PROTEIN,6145	R.QIPTGK.S ! K.QLPTGK.R ! M.QLPTGK.S	643.377	0.01032	2	1	28.48	0	0.266	0|0	K7JZ61 ! A0A034V2B9/A0A034V4H8 ! B4LSF0		8.75	0		0	2	MASCOT		T
$282-1	tr|B4NCH9|B4NCH9_DROWI GK25078 OS=Drosophila willistoni GN=Dwil\GK25078 PE=4 SV=1	2	1	0.0015	464136	5.7
	R14077_11_PROTEIN,4196	R.VDLQAK.D	673.388	-0.00046	2	1	20.42	0	9.97	0|0	B4NCH9		5.81	0		0	2	MASCOT		T
	R14077_11_PROTEIN,4297	R.VDLQAK.D	673.388	-0.00078	2	1	24.41	0	3.98	0|0	B4NCH9		5.81	0		0	2	MASCOT		T
$283-1	tr|B4NG21|B4NG21_DROWI GK22753 OS=Drosophila willistoni GN=Dwil\GK22753 PE=3 SV=1	2	1	0.0137	65455.4	8.69
	R14077_11_PROTEIN,5797	K.LPPPPAPK.K	816.498	-0.0008	2	1	23.09	0	3.48	0|0	B4NG21		8.75	0		0	2	MASCOT		T
	R14077_11_PROTEIN,6104	K.LPPPPAPK.K	816.498	-0.0003	2	1	22.31	0	4.16	0|0	B4NG21		8.75	0		0	2	MASCOT		T
$284-1	tr|B4P6N7|B4P6N7_DROYA GE12328 OS=Drosophila yakuba GN=Dyak\GE12328 PE=3 SV=1	2	1	0.049	16016.4	10.59
$284-2	tr|Q6XIL2|Q6XIL2_DROYA Similar to Drosophila melanogaster CG8415 (Fragment) OS=Drosophila yakuba GN=GE12328 PE=2 SV=1	2	1	0.0496	15828.2	10.59
$284-3	tr|A0A034VDL6|A0A034VDL6_BACDO 40S ribosomal protein S23 OS=Bactrocera dorsalis GN=RS23 PE=3 SV=1	2	1	0.049	16016.4	10.59
$284-4	tr|Q6XHD8|Q6XHD8_DROYA Similar to Drosophila melanogaster CG8415 (Fragment) OS=Drosophila yakuba GN=GE12328 PE=2 SV=1	2	1	0.0473	16660.2	10.51
$284-5	tr|G1K072|G1K072_RHOPR 40S ribosomal protein S23 (Fragment) OS=Rhodnius prolixus PE=2 SV=1	2	1	0.0769	10266.9	11.08
$284-6	tr|D9IVQ4|D9IVQ4_9HYME Putative RpS23 protein (Fragment) OS=Caenacis lauta PE=3 SV=1	2	1	0.1111	6762.84	8.97
$284-7	tr|T1H1V8|T1H1V8_MEGSC Uncharacterized protein OS=Megaselia scalaris PE=3 SV=1	2	1	0.0357	22118.6	10.49
$284-8	tr|F5HMM2|F5HMM2_ANOGA AGAP012990-PA OS=Anopheles gambiae GN=AgaP_AGAP012990 PE=3 SV=1	2	1	0.049	16118.6	10.59
$284-9	tr|Q1W2A5|Q1W2A5_9HEMI Putative ribosomal protein S23e OS=Graphocephala atropunctata PE=2 SV=1	2	1	0.049	16062.5	10.49
$284-10	tr|A0A067RG36|A0A067RG36_ZOONE 40S ribosomal protein S23 OS=Zootermopsis nevadensis GN=L798_07805 PE=3 SV=1	2	1	0.049	16032.5	10.47
$284-11	tr|B6DDR4|B6DDR4_ANODA 40S ribosomal protein S23 OS=Anopheles darlingi PE=2 SV=1	2	1	0.049	16102.6	10.59
$284-12	tr|R4WCS7|R4WCS7_9HEMI Ribosomal protein S23 OS=Riptortus pedestris PE=2 SV=1	2	1	0.049	16030.5	10.57
$284-13	tr|V9IJ14|V9IJ14_APICE 40S ribosomal protein S23 OS=Apis cerana GN=ACCB09530 PE=2 SV=1	2	1	0.049	16026.5	10.57
$284-14	tr|Q6EUX7|Q6EUX7_CARGR S23e ribosomal protein OS=Carabus granulatus GN=rpS23e PE=2 SV=1	2	1	0.049	16020.5	10.57
$284-15	tr|A0A088A2A5|A0A088A2A5_APIME Uncharacterized protein OS=Apis mellifera GN=LOC552272 PE=3 SV=1	2	1	0.049	16026.5	10.57
$284-16	tr|Q0PXY3|Q0PXY3_DIACI Putative ribosomal protein S23e OS=Diaphorina citri PE=2 SV=1	2	1	0.049	15993.5	10.59
$284-17	tr|C6ZQK7|C6ZQK7_OCHTR 40S ribosomal protein S23 OS=Ochlerotatus triseriatus PE=2 SV=1	2	1	0.049	16118.6	10.59
$284-18	tr|Q4LB06|Q4LB06_MELCD Ribosomal protein S23e (Fragment) OS=Meladema coriacea GN=rpS23e PE=2 SV=1	2	1	0.0493	15889.3	10.57
$284-19	tr|W8C1M7|W8C1M7_CERCA 40S ribosomal protein S23 (Fragment) OS=Ceratitis capitata GN=RS23 PE=2 SV=1	2	1	0.0473	16588.1	10.4
$284-20	tr|B5AKB7|B5AKB7_OCHTA Ribosomal protein S23 OS=Ochlerotatus taeniorhynchus PE=2 SV=1	2	1	0.049	16118.6	10.59
$284-21	tr|B4QFE2|B4QFE2_DROSI GD25696 OS=Drosophila simulans GN=Dsim\GD25696 PE=3 SV=1	2	1	0.049	16016.4	10.59
$284-22	tr|T1PCP3|T1PCP3_MUSDO Ribosomal protein S12 OS=Musca domestica PE=2 SV=1	2	1	0.049	16016.4	10.59
$284-23	tr|A2I416|A2I416_MACHI Putative ribosomal protein S23e OS=Maconellicoccus hirsutus PE=2 SV=1	2	1	0.049	16004.5	10.43
$284-24	tr|Q4GXN9|Q4GXN9_9COLE Ribosomal protein S23e OS=Georissus sp. APV-2005 GN=rpS23e PE=2 SV=1	2	1	0.049	16020.5	10.57
$284-25	tr|E9J409|E9J409_SOLIN Putative uncharacterized protein (Fragment) OS=Solenopsis invicta GN=SINV_14421 PE=3 SV=1	2	1	0.0493	15909.3	10.57
$284-26	tr|B4KRC2|B4KRC2_DROMO GI20452 OS=Drosophila mojavensis GN=Dmoj\GI20452 PE=3 SV=1	2	1	0.049	16016.4	10.59
$284-27	tr|T1E747|T1E747_ANOAQ Putative 40s ribosomal protein s23 OS=Anopheles aquasalis PE=2 SV=1	2	1	0.049	16118.6	10.59
$284-28	tr|T1E374|T1E374_9DIPT Putative 40s ribosomal protein s23 OS=Psorophora albipes PE=2 SV=1	2	1	0.049	16118.6	10.59
$284-29	tr|U5EVI1|U5EVI1_9DIPT Putative 40s ribosomal s23 OS=Corethrella appendiculata PE=2 SV=1	2	1	0.049	16118.6	10.59
$284-30	tr|D6WCS4|D6WCS4_TRICA Putative uncharacterized protein OS=Tribolium castaneum GN=TcasGA2_TC004462 PE=3 SV=1	2	1	0.049	16020.5	10.57
$284-31	tr|K7IXB9|K7IXB9_NASVI Uncharacterized protein OS=Nasonia vitripennis GN=LOC100118869 PE=3 SV=1	2	1	0.049	16015.5	10.47
$284-32	tr|Q28XH3|Q28XH3_DROPS GA21060 OS=Drosophila pseudoobscura pseudoobscura GN=Dpse\GA21060 PE=3 SV=1	2	1	0.049	16016.4	10.59
$284-33	tr|B4GG48|B4GG48_DROPE GL17287 OS=Drosophila persimilis GN=Dper\GL17287 PE=3 SV=1	2	1	0.049	16016.4	10.59
$284-34	tr|Q6EUX6|Q6EUX6_BIPLU S23e ribosomal protein OS=Biphyllus lunatus GN=rpS23e PE=2 SV=1	2	1	0.049	16006.5	10.57
$284-35	tr|D1M7Z4|D1M7Z4_CHRTR Ribosomal protein S23 OS=Chrysomela tremula GN=RpS23 PE=2 SV=1	2	1	0.049	15950.4	10.43
$284-36	tr|F4WKI0|F4WKI0_ACREC 40S ribosomal protein S23 OS=Acromyrmex echinatior GN=G5I_06177 PE=3 SV=1	2	1	0.049	16040.5	10.57
$284-37	tr|B4MPQ7|B4MPQ7_DROWI GK21747 OS=Drosophila willistoni GN=Dwil\GK21747 PE=3 SV=1	2	1	0.049	16016.4	10.59
$284-38	tr|B4HR27|B4HR27_DROSE GM20223 OS=Drosophila sechellia GN=Dsec\GM20223 PE=3 SV=1	2	1	0.049	16016.4	10.59
$284-39	sp|Q8T3U2|RS23_DROME 40S ribosomal protein S23 OS=Drosophila melanogaster GN=RpS23 PE=1 SV=1	2	1	0.049	16016.4	10.59
$284-40	tr|J7I3N3|J7I3N3_9HYME Putative RpS23 (Fragment) OS=Cecidostiba semifascia PE=3 SV=1	2	1	0.1111	6762.84	8.97
$284-41	tr|F5B2H8|F5B2H8_9HYME Putative ribosomal protein S23 (Fragment) OS=Mesopolobus amaenus GN=RpS23 PE=3 SV=1	2	1	0.1129	6691.76	8.97
$284-42	tr|W5J524|W5J524_ANODA Uncharacterized protein OS=Anopheles darlingi GN=AND_009911 PE=3 SV=1	2	1	0.0221	35261.4	10.1
$284-43	tr|E0W3Z4|E0W3Z4_PEDHC 40S ribosomal protein S23, putative OS=Pediculus humanus subsp. corporis GN=Phum_PHUM613130 PE=3 SV=1	2	1	0.049	16018.5	10.43
$284-44	tr|E1ZXE6|E1ZXE6_CAMFO 40S ribosomal protein S23 OS=Camponotus floridanus GN=EAG_07931 PE=3 SV=1	2	1	0.049	16040.5	10.57
$284-45	tr|D9IVP5|D9IVP5_9HYME Putative RpS23 protein (Fragment) OS=Cecidostiba fungosa PE=3 SV=1	2	1	0.1111	6762.84	8.97
$284-46	tr|J3JTS1|J3JTS1_DENPD Uncharacterized protein OS=Dendroctonus ponderosae GN=D910_04630 PE=2 SV=1	2	1	0.049	16006.5	10.57
$284-47	tr|R4G521|R4G521_RHOPR Putative 40s ribosomal protein s23 OS=Rhodnius prolixus PE=2 SV=1	2	1	0.049	16030.5	10.57
$284-48	tr|D3JDI0|D3JDI0_9HYME Ribosomal protein S23 (Fragment) OS=Megastigmus dumicola PE=3 SV=1	2	1	0.1111	6762.84	8.97
$284-49	tr|B4J7M4|B4J7M4_DROGR GH20043 OS=Drosophila grimshawi GN=Dgri\GH20043 PE=3 SV=1	2	1	0.049	16016.4	10.59
$284-50	tr|J7I6W3|J7I6W3_9HYME Putative RpS23 (Fragment) OS=Hobbya stenonota PE=3 SV=1	2	1	0.1111	6762.84	8.97
$284-51	tr|M4IV49|M4IV49_9HYME Ribosomal protein S23 (Fragment) OS=Synergus japonicus PE=3 SV=1	2	1	0.0814	9443.79	9.83
$284-52	tr|Q5MIS0|Q5MIS0_AEDAL Putative 40s ribosomal protein s23 OS=Aedes albopictus PE=2 SV=1	2	1	0.049	16118.6	10.59
$284-53	tr|B3NR75|B3NR75_DROER GG22436 OS=Drosophila erecta GN=Dere\GG22436 PE=3 SV=1	2	1	0.049	16016.4	10.59
$284-54	tr|C0M4Y8|C0M4Y8_NILLU Putative ribosomal protein S23 (Fragment) OS=Nilaparvata lugens PE=2 SV=1	2	1	0.0526	14716	10.5
$284-55	tr|E2BMH3|E2BMH3_HARSA 40S ribosomal protein S23 OS=Harpegnathos saltator GN=EAI_00602 PE=3 SV=1	2	1	0.049	16040.5	10.57
$284-56	tr|M4IUT8|M4IUT8_9HYME Ribosomal protein S23 (Fragment) OS=Synergus umbraculus PE=3 SV=1	2	1	0.0814	9443.79	9.83
$284-57	tr|C4WY99|C4WY99_ACYPI ACYPI000819 protein OS=Acyrthosiphon pisum GN=ACYPI000819 PE=2 SV=1	2	1	0.049	15988.5	10.52
$284-58	tr|D3JDE5|D3JDE5_9HYME Ribosomal protein S23 (Fragment) OS=Megastigmus dorsalis PE=3 SV=1	2	1	0.1111	6762.84	8.97
$284-59	tr|Q1HRM5|Q1HRM5_AEDAE 40S ribosomal protein S23 OS=Aedes aegypti GN=AAEL012686 PE=2 SV=1	2	1	0.049	16118.6	10.59
$284-60	tr|B3MCY5|B3MCY5_DROAN GF12897 OS=Drosophila ananassae GN=Dana\GF12897 PE=3 SV=1	2	1	0.049	16016.4	10.59
$284-61	tr|Q56FK0|Q56FK0_LYSTE Ribosomal protein S23 OS=Lysiphlebus testaceipes GN=RpS23 PE=2 SV=1	2	1	0.049	15961.4	10.47
$284-62	tr|E2BMH2|E2BMH2_HARSA 40S ribosomal protein S23 (Fragment) OS=Harpegnathos saltator GN=EAI_00601 PE=3 SV=1	2	1	0.0631	12075	10.18
$284-63	tr|B0W2B5|B0W2B5_CULQU 40S ribosomal protein S23 OS=Culex quinquefasciatus GN=CpipJ_CPIJ001218 PE=3 SV=1	2	1	0.049	16118.6	10.59
$284-64	tr|C4N186|C4N186_STOCA Ribosomal protein S23 OS=Stomoxys calcitrans PE=2 SV=1	2	1	0.049	15950.4	10.7
$284-65	tr|Q4LB07|Q4LB07_9COLE Ribosomal protein S23e OS=Hister sp. APV-2005 GN=rpS23e PE=2 SV=1	2	1	0.049	16005.5	10.55
$284-66	tr|A0A026WL02|A0A026WL02_CERBI 40S ribosomal protein S23 OS=Cerapachys biroi GN=X777_02314 PE=3 SV=1	2	1	0.049	16040.5	10.57
$284-67	tr|A0A026WIX0|A0A026WIX0_CERBI 40S ribosomal protein S23 OS=Cerapachys biroi GN=X777_03618 PE=3 SV=1	2	1	0.049	16042.5	10.57
$284-68	tr|W4WGP5|W4WGP5_ATTCE Uncharacterized protein OS=Atta cephalotes PE=3 SV=1	2	1	0.049	16040.5	10.57
$284-69	tr|A0A084W246|A0A084W246_9DIPT AGAP001544-PA-like protein OS=Anopheles sinensis GN=ZHAS_00012158 PE=3 SV=1	2	1	0.02	40252.2	9.49
$284-70	tr|J9JNC5|J9JNC5_ACYPI Uncharacterized protein OS=Acyrthosiphon pisum PE=4 SV=2	2	1	0.0113	71563.5	6.07
$284-71	tr|Q4LB05|Q4LB05_9COLE Ribosomal protein S23e OS=Sphaerius sp. APV-2005 GN=rpS23e PE=2 SV=1	2	1	0.049	16020.5	10.57
$284-72	tr|B4LLE1|B4LLE1_DROVI GJ22302 OS=Drosophila virilis GN=Dvir\GJ22302 PE=3 SV=1	2	1	0.049	16016.4	10.59
	R14077_11_PROTEIN,9190	K.ITAFVPR.D ! R.LTAFVPR.R	803.477	-0.00253	2	1	27.49	0	0.695	0|0	Q8T3U2/J7I3N3/Q5MIS0/C4WY99/D3JDE5/Q1HRM5/E2BMH3/M4IUT8/E0W3Z4/D9IVP5/F5B2H8/W5J524/J3JTS1/D3JDI0/R4G521/M4IV49/J7I6W3/B4J7M4/E1ZXE6/C0M4Y8/B3NR75/B4HR27/B4MPQ7/W4WGP5/A0A026WIX0/A0A026WL02/E2BMH2/Q56FK0/B3MCY5/C4N186/B0W2B5/Q4LB07/B6DDR4/Q1W2A5/F5HMM2/A0A067RG36/Q6EUX7/A0A088A2A5/R4WCS7/V9IJ14/T1H1V8/G1K072/D9IVQ4/B4P6N7/Q6XIL2/Q6XHD8/A0A034VDL6/D6WCS4/U5EVI1/K7IXB9/B4GG48/Q28XH3/T1E747/T1E374/F…		9.75	0		0	2	MASCOT		T
	R14077_11_PROTEIN,9332	K.ITAFVPR.D ! R.LTAFVPR.R	803.477	-0.00075	2	1	27.8	0	1.03	0|0	Q8T3U2/J7I3N3/Q5MIS0/C4WY99/D3JDE5/Q1HRM5/E2BMH3/M4IUT8/E0W3Z4/D9IVP5/F5B2H8/W5J524/J3JTS1/D3JDI0/R4G521/M4IV49/J7I6W3/B4J7M4/E1ZXE6/C0M4Y8/B3NR75/B4HR27/B4MPQ7/W4WGP5/A0A026WIX0/A0A026WL02/E2BMH2/Q56FK0/B3MCY5/C4N186/B0W2B5/Q4LB07/B6DDR4/Q1W2A5/F5HMM2/A0A067RG36/Q6EUX7/A0A088A2A5/R4WCS7/V9IJ14/T1H1V8/G1K072/D9IVQ4/B4P6N7/Q6XIL2/Q6XHD8/A0A034VDL6/D6WCS4/U5EVI1/K7IXB9/B4GG48/Q28XH3/T1E747/T1E374/F…		9.75	0		0	2	MASCOT		T
$285-1	tr|C4WSV6|C4WSV6_ACYPI ACYPI45293 protein OS=Acyrthosiphon pisum GN=ACYPI45293 PE=2 SV=1	2	1	0.1102	12130.8	6.96
$285-2	tr|J9LPF2|J9LPF2_ACYPI Uncharacterized protein (Fragment) OS=Acyrthosiphon pisum GN=LOC100572399 PE=4 SV=2	2	1	0.1083	12343.1	7.12
	R14077_11_PROTEIN,7963	R.TPSLDSAVVHSER.V	1397.7	0.00216	3	1	37.36	0	0.109	0|0	C4WSV6/J9LPF2		5.29	0		0	2	MASCOT		T
	R14077_11_PROTEIN,8044	R.TPSLDSAVVHSER.V	1397.7	-0.00061	2	1	65.81	0	0.000152	0|0	C4WSV6/J9LPF2		5.29	0		0	2	MASCOT		T
$286-1	tr|C4WT42|C4WT42_ACYPI ACYPI004745 protein OS=Acyrthosiphon pisum GN=ACYPI004745 PE=2 SV=1	2	1	0.0726	13958.2	9.22
	R14077_11_PROTEIN,12151	K.DNVGPLIIK.K	968.577	0.00099	2	1	20.51	0	1.73	0|0	C4WT42		5.84	0		0	2	MASCOT		T
	R14077_11_PROTEIN,12292	K.DNVGPLIIK.K	968.577	-0.00175	2	1	22.44	0	1.07	0|0	C4WT42		5.84	0		0	2	MASCOT		T
$287-1	tr|C4WTB5|C4WTB5_ACYPI ACYPI001095 protein OS=Acyrthosiphon pisum GN=ACYPI001095 PE=2 SV=1	2	1	0.0505	21245.5	4.98
$287-2	tr|J9JLL7|J9JLL7_ACYPI Uncharacterized protein OS=Acyrthosiphon pisum GN=Rpp21 PE=4 SV=1	2	1	0.0505	21273.5	5.31
	R14077_11_PROTEIN,7597	R.NGDDVTGYYR.T	1159.5	0.00016	2	1	28.95	0	0.149	0|0	C4WTB5/J9JLL7		4.21	0		0	2	MASCOT		T
	R14077_11_PROTEIN,7722	R.NGDDVTGYYR.T	1159.5	0.00074	2	1	48.93	0	0.00145	0|0	C4WTB5/J9JLL7		4.21	0		0	2	MASCOT		T
$288-1	tr|C4WU26|C4WU26_ACYPI ACYPI006857 protein OS=Acyrthosiphon pisum GN=ACYPI006857 PE=2 SV=1	2	1	0.0426	21340.1	11.62
	R14077_11_PROTEIN,6719	K.NTVLLQGK.R	872.52	-0.00332	2	1	23.22	0	4	0|0	C4WU26		8.75	0		0	2	MASCOT		T
	R14077_11_PROTEIN,6854	K.NTVLLQGK.R	872.52	-0.00106	2	1	43.45	0	0.0373	0|0	C4WU26		8.75	0		0	2	MASCOT		T
$289-1	tr|D3TR19|D3TR19_GLOMM Solute carrier family 2 OS=Glossina morsitans morsitans PE=2 SV=1	2	1	0.0146	51405.8	5.42
$289-2	tr|D6WMM4|D6WMM4_TRICA Citrate synthase OS=Tribolium castaneum GN=TcasGA2_TC013214 PE=3 SV=1	2	1	0.015	51624	8.65
$289-3	tr|V5G175|V5G175_ANOGL Citrate synthase OS=Anoplophora glabripennis GN=CISY2 PE=3 SV=1	2	1	0.015	51756.2	8.62
	R14077_11_PROTEIN,3415	K.ATEEQIK.Q ! K.ATEEQLK.D	818.425	0.00091	2	1	29.49	0	1.07	0|0	D3TR19 ! D6WMM4/V5G175		4.53	0		0	2	MASCOT		T
	R14077_11_PROTEIN,3525	K.ATEEQIK.Q ! K.ATEEQLK.D	818.425	-0.00021	2	1	27.97	0	1.54	0|0	D3TR19 ! D6WMM4/V5G175		4.53	0		0	2	MASCOT		T
$290-1	tr|D6WHK3|D6WHK3_TRICA Putative uncharacterized protein OS=Tribolium castaneum GN=TcasGA2_TC003916 PE=4 SV=1	2	1	0.0085	117326	6.33
	R14077_11_PROTEIN,9342	R.QEYQEIAIK.L	1121.58	-0.00081	2	1	36.86	0	0.138	0|0	D6WHK3		4.53	0		0	2	MASCOT		T
	R14077_11_PROTEIN,9475	R.QEYQEIAIK.L	1121.58	-0.00025	2	1	38.74	0	0.0985	0|0	D6WHK3		4.53	0		0	2	MASCOT		T
$291-1	tr|D6WLK2|D6WLK2_TRICA Putative uncharacterized protein OS=Tribolium castaneum GN=TcasGA2_TC030671 PE=4 SV=1	2	1	0.0219	42911.1	10.32
	R14077_11_PROTEIN,13064	K.LPPHMLRK.E	991.587	-0.01438	2	1	23.38	0	1	0|0	D6WLK2		11	1		0	2	MASCOT		T
	R14077_11_PROTEIN,13194	K.LPPHMLRK.E	991.587	-0.01396	2	1	21.25	0	1.64	0|0	D6WLK2		11	1		0	2	MASCOT		T
$292-1	tr|D6WMK8|D6WMK8_TRICA DN cadherin-like protein OS=Tribolium castaneum GN=TcasGA2_TC013221 PE=4 SV=1	2	1	0.0052	128352	5.21
	R14077_11_PROTEIN,3623	K.QRNVTR.A	773.438	-0.01385	2	1	33.23	0	0.534	0|0	D6WMK8		12	1		0	2	MASCOT		T
	R14077_11_PROTEIN,3745	K.QRNVTR.A	773.438	-0.01397	2	1	30.73	0	0.95	0|0	D6WMK8		12	1		0	2	MASCOT		T
$293-1	tr|E0VMA0|E0VMA0_PEDHC Carbonic anhydrase, putative OS=Pediculus humanus subsp. corporis GN=Phum_PHUM306670 PE=4 SV=1	2	1	0.0044	201656	8.67
	R14077_11_PROTEIN,8521	K.SLVNLNSK.I	874.499	-0.00045	2	1	31.11	0	0.719	0|0	E0VMA0		8.47	0		0	2	MASCOT		T
	R14077_11_PROTEIN,8623	K.SLVNLNSK.I	874.499	1e-05	2	1	29.24	0	1.11	0|0	E0VMA0		8.47	0		0	2	MASCOT		T
$294-1	tr|E0VML5|E0VML5_PEDHC Prostatic glandular kallikrein-8, putative OS=Pediculus humanus subsp. corporis GN=Phum_PHUM312770 PE=3 SV=1	2	1	0.0326	31090.5	5.56
	R14077_11_PROTEIN,3007	R.CTGSLVTGR.I	950.472	0.01877	2	1	29.09	0	0.613	0|0	E0VML5		8.25	0		0	2	MASCOT		T
	R14077_11_PROTEIN,3126	R.CTGSLVTGR.I	950.472	0.01841	2	1	26.55	0	1.1	0|0	E0VML5		8.25	0		0	2	MASCOT		T
$295-1	tr|E0VXU2|E0VXU2_PEDHC Growth factor receptor-bound protein, putative OS=Pediculus humanus subsp. corporis GN=Phum_PHUM504340 PE=4 SV=1	2	1	0.0121	56898	8.7
	R14077_11_PROTEIN,14458	K.CFLLLK.D	793.464	0.0002	2	1	33.49	0	0.132	0|0	E0VXU2		8.22	0		0	2	MASCOT		T
	R14077_11_PROTEIN,14587	K.CFLLLK.D	793.464	0.00018	2	1	38.54	0	0.0413	0|0	E0VXU2		8.22	0		0	2	MASCOT		T
$296-1	tr|E2A6F3|E2A6F3_CAMFO Putative uncharacterized protein OS=Camponotus floridanus GN=EAG_09928 PE=4 SV=1	2	1	0.0365	22151.2	9.78
	R14077_11_PROTEIN,7545	R.SELTEIR.R	847.452	0.0004	2	1	46.62	0	0.0203	0|0	E2A6F3		4.53	0		0	2	MASCOT		T
	R14077_11_PROTEIN,7666	R.SELTEIR.R	847.452	0.00056	2	1	46.14	0	0.0226	0|0	E2A6F3		4.53	0		0	2	MASCOT		T
$297-1	tr|E2ADS8|E2ADS8_CAMFO Putative uncharacterized protein OS=Camponotus floridanus GN=EAG_10413 PE=4 SV=1	2	1	0.0396	35950.9	9.59
	R14077_11_PROTEIN,8354	K.AGTKTVTAKPKAK.A	1300.79	0.01023	2	1	22.59	0	1.15	0|0	E2ADS8		10.48	2		0	2	MASCOT		T
	R14077_11_PROTEIN,8461	K.AGTKTVTAKPKAK.A	1300.79	0.00817	2	1	22.82	0	1.05	0|0	E2ADS8		10.48	2		0	2	MASCOT		T
$298-1	tr|E2AE58|E2AE58_CAMFO Putative uncharacterized protein OS=Camponotus floridanus GN=EAG_13202 PE=4 SV=1	2	1	0.0174	76996.4	9.87
	R14077_11_PROTEIN,15564	K.SINLEHINSNSR.K	1383.7	0.00707	2	1	26.02	0	1.4	0|0	E2AE58		6.47	0		0	2	MASCOT		T
	R14077_11_PROTEIN,15684	K.SINLEHINSNSR.K	1383.7	0.00883	2	1	31.84	0	0.374	0|0	E2AE58		6.47	0		0	2	MASCOT		T
$299-1	tr|E2BCL9|E2BCL9_HARSA Voltage-dependent calcium channel subunit alpha-2/delta-3 OS=Harpegnathos saltator GN=EAI_04367 PE=4 SV=1	2	1	0.0083	138106	5.95
	R14077_11_PROTEIN,9528	K.RAIANLETER.I	1172.64	0.011	2	1	35.47	0	0.196	0|0	E2BCL9		6.14	1		0	2	MASCOT		T
	R14077_11_PROTEIN,9663	K.RAIANLETER.I	1172.64	0.01222	2	1	22.42	0	3.77	0|0	E2BCL9		6.14	1		0	2	MASCOT		T
$300-1	tr|E2BGG5|E2BGG5_HARSA Cyclic AMP-dependent transcription factor ATF-6 alpha OS=Harpegnathos saltator GN=EAI_16689 PE=4 SV=1	2	1	0.0128	53960.2	9.32
$300-2	tr|A0A067RAV8|A0A067RAV8_ZOONE Cyclic AMP-dependent transcription factor ATF-6 beta OS=Zootermopsis nevadensis GN=L798_08597 PE=4 SV=1	2	1	0.0137	49903.1	9.49
$300-3	tr|K7IQ49|K7IQ49_NASVI Uncharacterized protein OS=Nasonia vitripennis GN=Atf6 PE=4 SV=1	2	1	0.007	96214.6	8.22
$300-4	tr|Q333Q6|Q333Q6_DROYA Alpha 1,3-fucosyltransferase OS=Drosophila yakuba GN=fucTD PE=2 SV=1	2	1	0.0135	51578.6	8.21
$300-5	tr|L7QPV8|L7QPV8_9NEOP Period (Fragment) OS=Crambus agitatellus PE=2 SV=1	2	1	0.0178	38423.4	6.26
$300-6	tr|B4PD86|B4PD86_DROYA GE21153 OS=Drosophila yakuba GN=Dyak\GE21153 PE=3 SV=1	2	1	0.0135	51677.8	8.39
$300-7	tr|F4WWP2|F4WWP2_ACREC Cyclic AMP-dependent transcription factor ATF-6 alpha OS=Acromyrmex echinatior GN=G5I_10361 PE=4 SV=1	2	1	0.009	76806	8.59
$300-8	tr|E9IMM6|E9IMM6_SOLIN Putative uncharacterized protein (Fragment) OS=Solenopsis invicta GN=SINV_07931 PE=4 SV=1	2	1	0.008	85274.2	6.35
$300-9	tr|B4MXZ5|B4MXZ5_DROWI GK21172 OS=Drosophila willistoni GN=Dwil\GK21172 PE=4 SV=1	2	1	0.0084	79858.6	5.48
$300-10	tr|J9KTD2|J9KTD2_ACYPI Uncharacterized protein OS=Acyrthosiphon pisum GN=LOC100569013 PE=4 SV=2	2	1	0.0164	42250.7	9.35
$300-11	tr|E2B1I1|E2B1I1_CAMFO Laeverin (Fragment) OS=Camponotus floridanus GN=EAG_02687 PE=4 SV=1	2	1	0.0294	24106.8	8.92
$300-12	tr|U5ENL7|U5ENL7_9DIPT Putative c2h2-type zn-finger protein (Fragment) OS=Corethrella appendiculata PE=2 SV=1	2	1	0.0083	85232.4	8.38
$300-13	tr|U4U3V2|U4U3V2_DENPD Uncharacterized protein (Fragment) OS=Dendroctonus ponderosae GN=D910_05954 PE=3 SV=1	2	1	0.0063	104813	6.37
$300-14	tr|N6UR32|N6UR32_DENPD Uncharacterized protein (Fragment) OS=Dendroctonus ponderosae GN=YQE_02381 PE=3 SV=1	2	1	0.0062	105028	8.79
$300-15	tr|K7JAJ6|K7JAJ6_NASVI Uncharacterized protein OS=Nasonia vitripennis GN=Bursb PE=4 SV=1	2	1	0.0484	14141	5.08
$300-16	tr|E2AHL8|E2AHL8_CAMFO Thyrotropin-releasing hormone-degrading ectoenzyme (Fragment) OS=Camponotus floridanus GN=EAG_06320 PE=4 SV=1	2	1	0.0302	23323.6	8.51
$300-17	tr|A0A026WY25|A0A026WY25_CERBI Cyclic AMP-dependent transcription factor ATF-6 alpha OS=Cerapachys biroi GN=X777_13963 PE=4 SV=1	2	1	0.008	85185.4	6.39
$300-18	tr|E2AJN2|E2AJN2_CAMFO Cyclic AMP-dependent transcription factor ATF-6 alpha OS=Camponotus floridanus GN=EAG_03438 PE=4 SV=1	2	1	0.0109	63865.2	9.24
$300-19	tr|N6TT28|N6TT28_DENPD Uncharacterized protein (Fragment) OS=Dendroctonus ponderosae GN=YQE_02381 PE=3 SV=1	2	1	0.0075	89070.6	6.81
$300-20	tr|J3JUX2|J3JUX2_DENPD Uncharacterized protein OS=Dendroctonus ponderosae PE=2 SV=1	2	1	0.0173	38894.9	6.82
	R14077_11_PROTEIN,5235	K.IDSEIR.K ! R.IDSELR.K ! R.LDSEIR.K ! K.LDSEIR.N ! K.LDSEIR.I ! K.LDSEIR.E ! R.LDSELR.R ! R.LDSELR.K ! K.LDSELR.V	732.389	-0.00116	2	1	20.74	0	7.41	0|0	E2AHL8/E2B1I1 ! J9KTD2 ! B4MXZ5 ! U5ENL7 ! K7JAJ6 ! N6UR32/U4U3V2/J3JUX2/N6TT28 ! E2AJN2/A0A026WY25/E2BGG5/A0A067RAV8/K7IQ49/F4WWP2/E9IMM6 ! B4PD86/Q333Q6 ! L7QPV8		4.37	0		0	2	MASCOT		T
	R14077_11_PROTEIN,5353	K.IDSEIR.K ! R.IDSELR.K ! R.LDSEIR.K ! K.LDSEIR.N ! K.LDSEIR.I ! K.LDSEIR.E ! R.LDSELR.R ! R.LDSELR.K ! K.LDSELR.V	732.389	-0.00044	2	1	32.61	0	0.482	0|0	E2AHL8/E2B1I1 ! J9KTD2 ! B4MXZ5 ! U5ENL7 ! K7JAJ6 ! N6UR32/U4U3V2/J3JUX2/N6TT28 ! E2AJN2/A0A026WY25/E2BGG5/A0A067RAV8/K7IQ49/F4WWP2/E9IMM6 ! B4PD86/Q333Q6 ! L7QPV8		4.37	0		0	2	MASCOT		T
$301-1	tr|E2BNW6|E2BNW6_HARSA Choline transporter-like protein 1 OS=Harpegnathos saltator GN=EAI_00845 PE=4 SV=1	2	1	0.0089	75565.8	6.56
	R14077_11_PROTEIN,4210	R.TLTSMK.D	680.365	0.00088	2	1	30.19	0	0.535	0|0	E2BNW6		8.41	0		0	2	MASCOT		T
	R14077_11_PROTEIN,4314	R.TLTSMK.D	680.365	-0.00014	2	1	25.08	0	1.72	0|0	E2BNW6		8.41	0		0	2	MASCOT		T
$302-1	tr|E2BZR4|E2BZR4_HARSA Tektin-1 OS=Harpegnathos saltator GN=EAI_04316 PE=4 SV=1	2	1	0.0221	36655.1	7.54
	R14077_11_PROTEIN,9788	K.VNDIEFR.K	892.452	1e-05	2	1	41.34	0	0.0621	0|0	E2BZR4		4.37	0		0	2	MASCOT		T
	R14077_11_PROTEIN,9907	K.VNDIEFR.K	892.452	0.00023	2	1	41.24	0	0.0636	0|0	E2BZR4		4.37	0		0	2	MASCOT		T
$303-1	tr|E3SWS3|E3SWS3_9NEOP Yellow-c (Fragment) OS=Heliconius erato lativitta PE=2 SV=1	2	1	0.0177	44772.9	5.33
	R14077_11_PROTEIN,2376	K.XPRFIFK.S	935.546	0.00588	3	1	20.41	0	4.12	0|0	E3SWS3		11	1		0	2	MASCOT		T
	R14077_11_PROTEIN,2411	K.XPRFIFK.S	935.546	0.00332	2	1	30.78	0	0.355	0|0	E3SWS3		11	1		0	2	MASCOT		T
$304-1	tr|E9J704|E9J704_SOLIN Putative uncharacterized protein (Fragment) OS=Solenopsis invicta GN=SINV_08802 PE=4 SV=1	2	1	0.0061	108451	8.12
	R14077_11_PROTEIN,4310	R.YVQSLR.E	765.425	0.00963	2	1	23.95	0	3.28	0|0	E9J704		8.75	0		0	2	MASCOT		T
	R14077_11_PROTEIN,4407	R.YVQSLR.E	765.425	0.01123	2	1	23.78	0	3.85	0|0	E9J704		8.75	0		0	2	MASCOT		T
$305-1	tr|G6CK97|G6CK97_DANPL Uncharacterized protein OS=Danaus plexippus GN=KGM_12751 PE=4 SV=1	2	1	0.0188	42550.9	9.37
	R14077_11_PROTEIN,5362	M.PLSGALR.Y	713.43	-0.00163	2	1	29.21	0	0.306	0|0	G6CK97		10.18	0		0	2	MASCOT		T
	R14077_11_PROTEIN,5485	M.PLSGALR.Y	713.43	-0.00029	2	1	23.42	0	1.24	0|0	G6CK97		10.18	0		0	2	MASCOT		T
$306-1	tr|G6D318|G6D318_DANPL Putative ubiquitin protein ligase E3 component n-recognin 4 OS=Danaus plexippus GN=KGM_16863 PE=4 SV=1	2	1	0.0082	224478	5.99
	R14077_11_PROTEIN,12351	R.GAAGGSEDTPPAPSIRR.R	1638.82	0.00255	2	1	20.37	0	5.83	0|0	G6D318		6.07	1		0	2	MASCOT		T
	R14077_11_PROTEIN,12637	R.GAAGGSEDTPPAPSIRR.R	1638.82	-0.00053	2	1	22.77	0	3.42	0|0	G6D318		6.07	1		0	2	MASCOT		T
$307-1	tr|J9JMT1|J9JMT1_ACYPI Uncharacterized protein OS=Acyrthosiphon pisum GN=LOC100572970 PE=4 SV=1	2	1	0.037	24065.4	9.37
$307-2	tr|C4WT85|C4WT85_ACYPI ACYPI001530 protein OS=Acyrthosiphon pisum GN=ACYPI001530 PE=2 SV=1	2	1	0.037	24211.7	9.37
	R14077_11_PROTEIN,5529	K.AIINSGPR.E	827.473	0.00105	2	1	28.4	0	0.432	0|0	J9JMT1/C4WT85		9.8	0		0	2	MASCOT		T
	R14077_11_PROTEIN,5660	K.AIINSGPR.E	827.473	-0.00031	2	1	33.08	0	0.147	0|0	J9JMT1/C4WT85		9.8	0		0	2	MASCOT		T
$308-1	tr|J9JNS4|J9JNS4_ACYPI Uncharacterized protein OS=Acyrthosiphon pisum GN=LOC100163358 PE=4 SV=1	2	1	0.1852	9255.8	9.44
	R14077_11_PROTEIN,8200	K.FYSTSSEPPVSPAPK.Y	1593.78	0.00108	2	1	23.48	0	3.91	0|0	J9JNS4		6	0		0	2	MASCOT		T
	R14077_11_PROTEIN,8327	K.FYSTSSEPPVSPAPK.Y	1593.78	-0.00138	2	1	42.69	0	0.0478	0|0	J9JNS4		6	0		0	2	MASCOT		T
$309-1	tr|J9JZA9|J9JZA9_ACYPI Uncharacterized protein OS=Acyrthosiphon pisum GN=LOC100161906 PE=4 SV=1	2	1	0.0163	68075.8	9.22
	R14077_11_PROTEIN,11860	K.ILTDNLEYVK.T	1207.66	0.00339	2	1	22.18	0	4	0|0	J9JZA9		4.37	0		0	2	MASCOT		T
	R14077_11_PROTEIN,11997	K.ILTDNLEYVK.T	1207.66	0.00073	2	1	33.95	0	0.296	0|0	J9JZA9		4.37	0		0	2	MASCOT		T
$310-1	tr|J9K934|J9K934_ACYPI Innexin OS=Acyrthosiphon pisum GN=LOC100162520 PE=3 SV=1	2	1	0.0334	41947.7	6.94
	R14077_11_PROTEIN,10338	R.LAPQDEVETITK.K	1343.71	-0.00075	2	1	20.25	0	5.95	0|0	J9K934		4.14	0		0	2	MASCOT		T
	R14077_11_PROTEIN,10458	R.LAPQDEVETITK.K	1343.71	-0.00095	2	1	30.29	0	0.59	0|0	J9K934		4.14	0		0	2	MASCOT		T
$311-1	tr|K7J6D6|K7J6D6_NASVI Uncharacterized protein OS=Nasonia vitripennis GN=LOC100679351 PE=4 SV=1	2	1	0.0027	332180	6.43
	R14077_11_PROTEIN,13020	K.VLNLNSNK.I	901.51	-0.00414	2	1	22.82	0	8.5	0|0	K7J6D6		8.72	0		0	2	MASCOT		T
	R14077_11_PROTEIN,13148	K.VLNLNSNK.I	901.51	-0.00422	2	1	25.67	0	4.41	0|0	K7J6D6		8.72	0		0	2	MASCOT		T
$312-1	tr|K7J8W5|K7J8W5_NASVI Uncharacterized protein OS=Nasonia vitripennis GN=LOC100114880 PE=3 SV=1	2	1	0.0232	36862.9	7.08
	R14077_11_PROTEIN,12853	R.AVTVLPDK.F	842.498	-0.01045	2	1	24.47	0	1.8	0|0	K7J8W5		5.88	0		0	2	MASCOT		T
	R14077_11_PROTEIN,12982	R.AVTVLPDK.F	842.498	-0.01135	2	1	25.65	0	1.37	0|0	K7J8W5		5.88	0		0	2	MASCOT		T
$313-1	tr|K7JC90|K7JC90_NASVI Uncharacterized protein OS=Nasonia vitripennis GN=LOC100114035 PE=4 SV=1	2	1	0.0341	23211.3	5.95
	R14077_11_PROTEIN,4531	K.IDTAGIR.L	745.42	0.00017	2	1	25.18	0	4.2	0|0	K7JC90		5.84	0		0	2	MASCOT		T
	R14077_11_PROTEIN,4644	K.IDTAGIR.L	745.42	0.00051	2	1	37.31	0	0.257	0|0	K7JC90		5.84	0		0	2	MASCOT		T
$314-1	tr|K7JIQ8|K7JIQ8_NASVI Uncharacterized protein OS=Nasonia vitripennis PE=4 SV=1	2	1	0.014	56344.4	9.39
$314-2	tr|K7JW48|K7JW48_NASVI Uncharacterized protein OS=Nasonia vitripennis PE=4 SV=1	2	1	0.038	21373	5.37
$314-3	tr|K7IT22|K7IT22_NASVI Uncharacterized protein OS=Nasonia vitripennis GN=LOC100121495 PE=4 SV=1	2	1	0.0227	34457.1	5.56
	R14077_11_PROTEIN,7237	K.IASYLDK.K ! K.LASYLDK.L	809.44	0.00132	2	1	25.95	0	1.26	0|0	K7IT22 ! K7JW48/K7JIQ8		5.84	0		0	2	MASCOT		T
	R14077_11_PROTEIN,7350	K.IASYLDK.K ! K.LASYLDK.L	809.44	0.00068	2	1	24.37	0	1.84	0|0	K7IT22 ! K7JW48/K7JIQ8		5.84	0		0	2	MASCOT		T
$315-1	tr|K7JLS8|K7JLS8_NASVI Uncharacterized protein OS=Nasonia vitripennis GN=LOC100677963 PE=3 SV=1	2	1	0.0217	27004.3	8.69
$315-2	tr|W5J3U4|W5J3U4_ANODA Nucleosome-remodeling factor subunit NURF301 OS=Anopheles darlingi GN=AND_009339 PE=4 SV=1	2	1	0.0021	269506	9.1
$315-3	tr|U4UAL7|U4UAL7_DENPD Uncharacterized protein OS=Dendroctonus ponderosae GN=D910_07461 PE=4 SV=1	2	1	0.0019	298543	9.1
$315-4	tr|E9I9U9|E9I9U9_SOLIN Putative uncharacterized protein (Fragment) OS=Solenopsis invicta GN=SINV_03396 PE=4 SV=1	2	1	0.0455	12844.1	9.91
$315-5	tr|N6U1M9|N6U1M9_DENPD Uncharacterized protein (Fragment) OS=Dendroctonus ponderosae GN=YQE_08005 PE=4 SV=1	2	1	0.0019	298529	9.1
$315-6	tr|G6DIE6|G6DIE6_DANPL Phosphatidylserine receptor-like protein OS=Danaus plexippus GN=KGM_03205 PE=4 SV=1	2	1	0.0129	45215.6	9.3
$315-7	tr|W8ACV7|W8ACV7_CERCA Nucleosome-remodeling factor subunit NURF301 (Fragment) OS=Ceratitis capitata GN=NU301 PE=2 SV=1	2	1	0.001	550434	5.25
$315-8	tr|K7IT21|K7IT21_NASVI Uncharacterized protein OS=Nasonia vitripennis PE=4 SV=1	2	1	0.0019	297215	9.29
$315-9	tr|J9JRB9|J9JRB9_ACYPI Uncharacterized protein OS=Acyrthosiphon pisum GN=LOC100571906 PE=4 SV=2	2	1	0.0091	62776.5	8.83
$315-10	tr|E2A6W2|E2A6W2_CAMFO DIS3-like exonuclease 2 OS=Camponotus floridanus GN=EAG_02501 PE=4 SV=1	2	1	0.0084	68068.7	5.88
$315-11	tr|E2B0N1|E2B0N1_CAMFO Putative uncharacterized protein OS=Camponotus floridanus GN=EAG_00771 PE=4 SV=1	2	1	0.0439	13029	9.08
$315-12	tr|I4DPL9|I4DPL9_PAPXU Phosphatidylserine receptor OS=Papilio xuthus PE=2 SV=1	2	1	0.0185	30030.8	8.94
$315-13	tr|W4VRJ8|W4VRJ8_9DIPT Putative nucleosome remodeling factor subunit (Fragment) OS=Corethrella appendiculata PE=2 SV=1	2	1	0.0017	342477	8.71
$315-14	tr|B4KHV7|B4KHV7_DROMO GI18187 OS=Drosophila mojavensis GN=Dmoj\GI18187 PE=4 SV=1	2	1	0.004	147410	9.03
$315-15	tr|J9LJ16|J9LJ16_ACYPI Uncharacterized protein OS=Acyrthosiphon pisum PE=4 SV=2	2	1	0.0054	108480	5.54
$315-16	tr|A0A034WJE9|A0A034WJE9_BACDO Protein dachsous (Fragment) OS=Bactrocera dorsalis GN=DS PE=4 SV=1	2	1	0.0182	28317.4	8.98
$315-17	tr|X1X6Q2|X1X6Q2_ACYPI Uncharacterized protein OS=Acyrthosiphon pisum PE=4 SV=1	2	1	0.0061	93996.4	9.39
$315-18	tr|A0A034W1V4|A0A034W1V4_BACDO Nucleosome-remodeling factor subunit NURF301 OS=Bactrocera dorsalis GN=NU301 PE=4 SV=1	2	1	0.0018	306653	9.14
$315-19	tr|E2AE28|E2AE28_CAMFO Nucleosome-remodeling factor subunit NURF301 OS=Camponotus floridanus GN=EAG_13172 PE=4 SV=1	2	1	0.0014	408400	8.83
$315-20	tr|A0A067RD43|A0A067RD43_ZOONE Cell cycle checkpoint protein RAD17 OS=Zootermopsis nevadensis GN=L798_03342 PE=4 SV=1	2	1	0.0081	70323.4	9.17
$315-21	tr|D9YT55|D9YT55_PLUXY Phosphatidylserine receptor-like protein OS=Plutella xylostella PE=2 SV=1	2	1	0.0124	46776.9	9.6
$315-22	tr|B4JR80|B4JR80_DROGR GH13040 OS=Drosophila grimshawi GN=Dgri\GH13040 PE=4 SV=1	2	1	0.0078	74856.8	8.54
$315-23	tr|A0A034VWR5|A0A034VWR5_BACDO Nucleosome-remodeling factor subunit NURF301 OS=Bactrocera dorsalis GN=NU301 PE=4 SV=1	2	1	0.0023	247418	9.3
$315-24	tr|F4WDR5|F4WDR5_ACREC Prominin-like protein (Fragment) OS=Acromyrmex echinatior GN=G5I_03726 PE=4 SV=1	2	1	0.0058	96542.7	6.42
$315-25	tr|E2BAM1|E2BAM1_HARSA Prominin-like protein OS=Harpegnathos saltator GN=EAI_13747 PE=4 SV=1	2	1	0.0065	86689.7	6.28
$315-26	tr|J9L0L4|J9L0L4_ACYPI Uncharacterized protein OS=Acyrthosiphon pisum PE=4 SV=2	2	1	0.0129	44029.3	9.03
$315-27	tr|D2A545|D2A545_TRICA Putative uncharacterized protein GLEAN_15251 OS=Tribolium castaneum GN=GLEAN_15251 PE=4 SV=1	2	1	0.0158	36531.6	6.52
$315-28	tr|D6WWZ9|D6WWZ9_TRICA Putative uncharacterized protein OS=Tribolium castaneum GN=TcasGA2_TC006462 PE=4 SV=1	2	1	0.0119	48822	6.38
$315-29	tr|T1HGH8|T1HGH8_RHOPR Uncharacterized protein OS=Rhodnius prolixus PE=4 SV=1	2	1	0.0134	42187.6	6.61
$315-30	tr|E0VWU7|E0VWU7_PEDHC Cell cycle checkpoint protein rad17, putative OS=Pediculus humanus subsp. corporis GN=Phum_PHUM491210 PE=4 SV=1	2	1	0.01	57461.3	5.8
$315-31	tr|A0A022T3L2|A0A022T3L2_9HYME Uncharacterized protein (Fragment) OS=Microplitis demolitor GN=K425_931 PE=4 SV=1	2	1	0.045	13428.7	9.08
$315-32	tr|B4Q1A0|B4Q1A0_DROYA GE16972 OS=Drosophila yakuba GN=Dyak\GE16972 PE=3 SV=1	2	1	0.0104	54252.5	7.58
$315-33	tr|W4VXG1|W4VXG1_ATTCE Uncharacterized protein OS=Atta cephalotes PE=4 SV=1	2	1	0.0222	25226.5	8.09
$315-34	tr|E2AWX0|E2AWX0_CAMFO Prominin-like protein OS=Camponotus floridanus GN=EAG_04224 PE=4 SV=1	2	1	0.0062	89616.7	6.57
$315-35	tr|H9J8F0|H9J8F0_BOMMO Uncharacterized protein OS=Bombyx mori GN=Bmo.4977 PE=4 SV=1	2	1	0.013	45161.8	9.32
$315-36	tr|Q16EU1|Q16EU1_AEDAE AAEL015015-PA OS=Aedes aegypti GN=AAEL015015 PE=4 SV=1	2	1	0.0018	306120	8.79
$315-37	tr|Q16LL8|Q16LL8_AEDAE AAEL012607-PA OS=Aedes aegypti GN=AAEL012607 PE=4 SV=1	2	1	0.0021	271022	9.07
$315-38	tr|K7IYK1|K7IYK1_NASVI Uncharacterized protein OS=Nasonia vitripennis GN=LOC100123946 PE=4 SV=1	2	1	0.006	94585.3	6.06
$315-39	tr|S4NIX8|S4NIX8_9NEOP Phosphatidylserine receptor OS=Pararge aegeria PE=4 SV=1	2	1	0.0129	45144.6	9.27
$315-40	tr|E0VYX9|E0VYX9_PEDHC Putative uncharacterized protein OS=Pediculus humanus subsp. corporis GN=Phum_PHUM521410 PE=4 SV=1	2	1	0.0096	60042.7	8.24
$315-41	tr|A0A069DVX0|A0A069DVX0_9HEMI Putative rna polymerase ii elongator complex subunit elp3/histone acetyltransferase OS=Panstrongylus megistus PE=2 SV=1	2	1	0.0091	62516.4	8.88
$315-42	tr|Q7PP92|Q7PP92_ANOGA AGAP006133-PA OS=Anopheles gambiae GN=AgaP_AGAP006133 PE=4 SV=4	2	1	0.0018	307196	8.97
$315-43	tr|B3MYR5|B3MYR5_DROAN GF21979 OS=Drosophila ananassae GN=Dana\GF21979 PE=3 SV=1	2	1	0.0099	57457.4	8.73
$315-44	tr|A0A023F682|A0A023F682_TRIIF Putative rna polymerase ii elongator complex subunit elp3/histone acetyltransferase (Fragment) OS=Triatoma infestans PE=2 SV=1	2	1	0.0093	61352.1	8.64
$315-45	tr|E0VRJ9|E0VRJ9_PEDHC Putative uncharacterized protein OS=Pediculus humanus subsp. corporis GN=Phum_PHUM399510 PE=4 SV=1	2	1	0.0245	23541.7	8.29
$315-46	tr|E2AWL7|E2AWL7_CAMFO Deoxyuridine 5'-triphosphate nucleotidohydrolase OS=Camponotus floridanus GN=EAG_12294 PE=4 SV=1	2	1	0.034	15995	6.3
$315-47	tr|K7J9G4|K7J9G4_NASVI Uncharacterized protein OS=Nasonia vitripennis PE=3 SV=1	2	1	0.0174	32765.9	6.04
	R14077_11_PROTEIN,6422	R.IIYPK.R ! R.IIYPK.L ! K.IIYPK.D ! K.IIYPK.S ! R.ILYPK.V ! K.ILYPK.L ! K.ILYPK.I ! R.ILYPK.R ! R.ILYPK.Y ! R.ILYPK.N ! R.ILYPK.D ! K.ILYPK.V ! K.ILYPK.N ! R.ILYPK.I ! R.LIYPK.L ! K.LIYPK.T ! R.LIYPK.M ! K.LIYPK.D ! K.LIYPK.L ! K.LIYPK.C ! -.LIYPK.L ! R.LIYPK.W ! R.LLYPK.I ! M.LLYPK.D ! M.LLYPK.V ! K.LLYPK.L ! R.LLYPK.V	633.397	0.00062	2	1	22.36	0	1.92	0|0	E0VRJ9 ! E2AWL7 ! K7J9G4 ! K7JLS8 ! W5J3U4/Q7PP92 ! A0A069DVX0/B3MYR5/A0A023F682/B4Q1A0 ! A0A022T3L2 ! E0VWU7 ! E2AWX0 ! W4VXG1/E2BAM1/F4WDR5 ! T1HGH8 ! D6WWZ9/D2A545 ! K7IYK1 ! Q16LL8/Q16EU1 ! E0VYX9 ! S4NIX8/H9J8F0/I4DPL9/G6DIE6/D9YT55 ! B4JR80 ! J9LJ16 ! J9L0L4 ! X1X6Q2 ! A0A034WJE9 ! B4KHV7 ! A0A034VWR5/E2AE28/A0A067RD43/A0A034W1V4/W4VRJ8/K7IT21/W8ACV7 ! E2A6W2 ! E2B0N1 ! J9JRB9 ! N6U1M9/U4UA…		8.59	0		0	2	MASCOT		T
	R14077_11_PROTEIN,6546	R.IIYPK.R ! R.IIYPK.L ! K.IIYPK.D ! K.IIYPK.S ! R.ILYPK.V ! K.ILYPK.L ! K.ILYPK.I ! R.ILYPK.R ! R.ILYPK.Y ! R.ILYPK.N ! R.ILYPK.D ! K.ILYPK.V ! K.ILYPK.N ! R.ILYPK.I ! R.LIYPK.L ! K.LIYPK.T ! R.LIYPK.M ! K.LIYPK.D ! K.LIYPK.L ! K.LIYPK.C ! -.LIYPK.L ! R.LIYPK.W ! R.LLYPK.I ! M.LLYPK.D ! M.LLYPK.V ! K.LLYPK.L ! R.LLYPK.V	633.397	0.00096	2	1	36.39	0	0.0759	0|0	E0VRJ9 ! E2AWL7 ! K7J9G4 ! K7JLS8 ! W5J3U4/Q7PP92 ! A0A069DVX0/B3MYR5/A0A023F682/B4Q1A0 ! A0A022T3L2 ! E0VWU7 ! E2AWX0 ! W4VXG1/E2BAM1/F4WDR5 ! T1HGH8 ! D6WWZ9/D2A545 ! K7IYK1 ! Q16LL8/Q16EU1 ! E0VYX9 ! S4NIX8/H9J8F0/I4DPL9/G6DIE6/D9YT55 ! B4JR80 ! J9LJ16 ! J9L0L4 ! X1X6Q2 ! A0A034WJE9 ! B4KHV7 ! A0A034VWR5/E2AE28/A0A067RD43/A0A034W1V4/W4VRJ8/K7IT21/W8ACV7 ! E2A6W2 ! E2B0N1 ! J9JRB9 ! N6U1M9/U4UA…		8.59	0		0	2	MASCOT		T
$316-1	tr|K7JX59|K7JX59_NASVI Uncharacterized protein OS=Nasonia vitripennis PE=4 SV=1	2	1	0.0476	28978.4	6.25
	R14077_11_PROTEIN,10869	K.KNNSSEGELIPK.Y	1315.69	0.00257	2	1	22.63	0	3.53	0|0	K7JX59		6.14	1		0	2	MASCOT		T
	R14077_11_PROTEIN,10991	K.KNNSSEGELIPK.Y	1315.69	0.00077	2	1	25.55	0	1.81	0|0	K7JX59		6.14	1		0	2	MASCOT		T
$317-1	tr|L7QHC6|L7QHC6_9ODON Histone H3 (Fragment) OS=Macromia illinoiensis GN=H3 PE=3 SV=1	2	1	0.082	13649.8	11.03
	R14077_11_PROTEIN,2355	R.KSXPATGGVK.K	957.573	0.00136	3	1	38.41	0	0.0868	0|0	L7QHC6		10	1		0	2	MASCOT		T
	R14077_11_PROTEIN,2388	R.KSXPATGGVK.K	957.573	0.00055	2	1	51.66	0	0.0041	0|0	L7QHC6		10	1		0	2	MASCOT		T
$318-1	tr|N6UEU0|N6UEU0_DENPD Uncharacterized protein (Fragment) OS=Dendroctonus ponderosae GN=D910_00678 PE=4 SV=1	2	1	0.0268	41516.9	9.17
	R14077_11_PROTEIN,10760	K.QIM*PDLVIMK.T	1203.65	-0.01148	2	1	21.22	0	5.66	0|0	N6UEU0		5.84	0	15.994919 Oxidation (M)	0	2	MASCOT		T
	R14077_11_PROTEIN,10887	K.QIM*PDLVIMK.T	1203.65	-0.01564	2	1	25.22	0	2.26	0|0	N6UEU0		5.84	0	15.994919 Oxidation (M)	0	2	MASCOT		T
$319-1	tr|Q170A3|Q170A3_AEDAE AAEL007968-PA OS=Aedes aegypti GN=AAEL007968 PE=4 SV=1	2	1	0.0187	54033.9	5.28
	R14077_11_PROTEIN,12428	K.VIDEIKGKQ.-	1029.59	-0.00051	2	1	39.87	0	0.0709	0|0	Q170A3		6.04	2		0	2	MASCOT		T
	R14077_11_PROTEIN,12568	K.VIDEIKGKQ.-	1029.59	0.00051	2	1	23.67	0	2.97	0|0	Q170A3		6.04	2		0	2	MASCOT		T
$320-1	tr|Q201W3|Q201W3_ACYPI ACYPI000075 protein OS=Acyrthosiphon pisum GN=ACYPI000075 PE=2 SV=1	2	1	0.0748	12464.2	9.95
	R14077_11_PROTEIN,12685	K.AIAGLFSR.A	834.483	1e-05	2	1	23.44	0	2.53	0|0	Q201W3		9.8	0		0	2	MASCOT		T
	R14077_11_PROTEIN,12820	K.AIAGLFSR.A	834.483	0.00055	2	1	22.1	0	3.44	0|0	Q201W3		9.8	0		0	2	MASCOT		T
$321-1	tr|Q201Y2|Q201Y2_ACYPI ACYPI000043 protein OS=Acyrthosiphon pisum GN=ACYPI000043 PE=2 SV=1	2	1	0.07	11224.3	9.75
	R14077_11_PROTEIN,6846	K.VELTPPK.L	783.461	0.00031	2	1	20.53	0	2.21	0|0	Q201Y2		5.97	0		0	2	MASCOT		T
	R14077_11_PROTEIN,6969	K.VELTPPK.L	783.461	-0.00051	2	1	32.84	0	0.13	0|0	Q201Y2		5.97	0		0	2	MASCOT		T
$322-1	tr|Q201Y4|Q201Y4_ACYPI 60S ribosomal protein L27 OS=Acyrthosiphon pisum PE=2 SV=1	2	1	0.0741	15980.9	10.46
	R14077_11_PROTEIN,8570	R.YSVQDVTVDK.V	1153.57	-0.00074	2	1	47.85	0	0.00884	0|0	Q201Y4		4.21	0		0	2	MASCOT		T
	R14077_11_PROTEIN,8679	R.YSVQDVTVDK.V	1153.57	-0.00156	2	1	61.54	0	0.000371	0|0	Q201Y4		4.21	0		0	2	MASCOT		T
$323-1	tr|Q563C8|Q563C8_AEDAE NADPH:adrenodoxin oxidoreductase, mitochondrial OS=Aedes aegypti PE=2 SV=1	2	1	0.0165	53981.8	8.58
$323-2	tr|A0A023ET68|A0A023ET68_AEDAL NADPH:adrenodoxin oxidoreductase, mitochondrial OS=Aedes albopictus PE=2 SV=1	2	1	0.0162	54524.5	7.55
$323-3	tr|Q177Y1|Q177Y1_AEDAE AAEL005990-PA OS=Aedes aegypti GN=AAEL005990 PE=4 SV=1	2	1	0.0321	27725	5.34
$323-4	tr|Q174X5|Q174X5_AEDAE NADPH:adrenodoxin oxidoreductase, mitochondrial OS=Aedes aegypti GN=AAEL006733 PE=3 SV=1	2	1	0.0165	53978.8	8.58
	R14077_11_PROTEIN,5528	K.LIDAEECR.R	1005.47	-4e-05	2	1	21.47	0	2.4	0|0	A0A023ET68/Q177Y1/Q174X5/Q563C8		4.14	0		0	2	MASCOT		T
	R14077_11_PROTEIN,5659	K.LIDAEECR.R	1005.47	-0.00072	2	1	23.34	0	1.56	0|0	A0A023ET68/Q177Y1/Q174X5/Q563C8		4.14	0		0	2	MASCOT		T
$324-1	tr|Q5TTG2|Q5TTG2_ANOGA AGAP003074-PA OS=Anopheles gambiae GN=AgaP_AGAP003074 PE=3 SV=3	2	1	0.0281	31031.5	9.77
$324-2	tr|W5JPL1|W5JPL1_ANODA Mitochondrial dicarboxylate carrier OS=Anopheles darlingi GN=AND_002988 PE=3 SV=1	2	1	0.0276	31643.2	9.82
$324-3	tr|J9EB97|J9EB97_AEDAE AAEL017508-PA OS=Aedes aegypti GN=AaeL_AAEL017508 PE=3 SV=1	2	1	0.0278	31673.3	9.76
$324-4	tr|A0A023EKS0|A0A023EKS0_AEDAL Putative mitochondrial oxoglutarate/malate carrier (Fragment) OS=Aedes albopictus PE=2 SV=1	2	1	0.0333	26248.1	9.88
$324-5	tr|A0A023EPV9|A0A023EPV9_AEDAL Putative mitochondrial fatty acid anion carrier protein/uncoupling protein OS=Aedes albopictus PE=2 SV=1	2	1	0.0278	31616.2	9.69
$324-6	tr|A0A084W8Y3|A0A084W8Y3_9DIPT Uncharacterized protein OS=Anopheles sinensis GN=ZHAS_00014689 PE=3 SV=1	2	1	0.0276	31709.2	9.78
$324-7	tr|T1PDR2|T1PDR2_MUSDO Mitochondrial carrier protein OS=Musca domestica PE=2 SV=1	2	1	0.0277	31573.6	9.98
$324-8	tr|U5ETH3|U5ETH3_9DIPT Putative dicarboxylate carrier 1 (Fragment) OS=Corethrella appendiculata PE=2 SV=1	2	1	0.0282	31122.7	9.8
$324-9	tr|J9K6D9|J9K6D9_ACYPI Uncharacterized protein OS=Acyrthosiphon pisum GN=LOC100160256 PE=3 SV=1	2	1	0.0277	31850.5	9.77
$324-10	tr|B0WZX3|B0WZX3_CULQU Mitochondrial dicarboxylate carrier OS=Culex quinquefasciatus GN=CpipJ_CPIJ012682 PE=3 SV=1	2	1	0.0278	31588.2	9.8
	R14077_11_PROTEIN,11596	R.FGIYEVGK.Q ! R.FGIYEVGK.K	912.483	0.00128	2	1	20.37	0	3.29	0|0	Q5TTG2/J9EB97/W5JPL1/B0WZX3/J9K6D9/U5ETH3/A0A023EPV9/A0A023EKS0/A0A084W8Y3 ! T1PDR2		6	0		0	2	MASCOT		T
	R14077_11_PROTEIN,11730	R.FGIYEVGK.Q ! R.FGIYEVGK.K	912.483	-0.00084	2	1	31.5	0	0.259	0|0	Q5TTG2/J9EB97/W5JPL1/B0WZX3/J9K6D9/U5ETH3/A0A023EPV9/A0A023EKS0/A0A084W8Y3 ! T1PDR2		6	0		0	2	MASCOT		T
$325-1	tr|Q5XUA6|Q5XUA6_TOXCI Putative sar1 protein OS=Toxoptera citricida PE=2 SV=1	2	1	0.0521	21700.8	6.96
$325-2	tr|J9JRA4|J9JRA4_ACYPI Uncharacterized protein OS=Acyrthosiphon pisum GN=LOC100162731 PE=3 SV=1	2	1	0.0521	21674.7	6.96
	R14077_11_PROTEIN,7683	R.QGALNETELR.T ! R.QGALNETELR.N	1130.58	0.00148	2	1	28.68	0	0.78	0|0	J9JRA4 ! Q5XUA6		4.53	0		0	2	MASCOT		T
	R14077_11_PROTEIN,7815	R.QGALNETELR.T ! R.QGALNETELR.N	1130.58	-0.00186	2	1	60.64	0	0.000509	0|0	J9JRA4 ! Q5XUA6		4.53	0		0	2	MASCOT		T
$326-1	tr|Q7PM08|Q7PM08_ANOGA AGAP009601-PA OS=Anopheles gambiae GN=AgaP_AGAP009601 PE=4 SV=4	2	1	0.0073	115309	9.78
	R14077_11_PROTEIN,12983	R.AQNEMLRK.R	989.52	-0.01237	2	1	39.11	0	0.108	0|0	Q7PM08		8.79	1		0	2	MASCOT		T
	R14077_11_PROTEIN,13114	R.AQNEMLRK.R	989.52	-0.01261	2	1	38.56	0	0.115	0|0	Q7PM08		8.79	1		0	2	MASCOT		T
$327-1	tr|Q7QAV9|Q7QAV9_ANOGA AGAP003517-PA OS=Anopheles gambiae GN=AgaP_AGAP003517 PE=4 SV=2	2	1	0.0102	66043.8	6.18
$327-2	tr|S4PK77|S4PK77_9NEOP Phenylalanyl-tRNA synthetase beta subunit OS=Pararge aegeria PE=4 SV=1	2	1	0.0111	60477.2	6.09
$327-3	tr|B4JH33|B4JH33_DROGR GH18917 OS=Drosophila grimshawi GN=Dgri\GH18917 PE=4 SV=1	2	1	0.0102	65549.2	6.02
$327-4	tr|W5J571|W5J571_ANODA Phenylalanyl-tRNA synthetase beta chain OS=Anopheles darlingi GN=AND_009862 PE=4 SV=1	2	1	0.0102	65847.6	6.12
$327-5	tr|E0D4V7|E0D4V7_BOMMO Phenylalanyl-tRNA synthetase beta subunit OS=Bombyx mori GN=FRSB PE=2 SV=1	2	1	0.0103	65252.4	6.06
$327-6	tr|B4NQ69|B4NQ69_DROWI GK15888 OS=Drosophila willistoni GN=Dwil\GK15888 PE=4 SV=1	2	1	0.0098	66811.1	6.11
$327-7	tr|B4Q4N1|B4Q4N1_DROSI GD22576 OS=Drosophila simulans GN=Dsim\GD22576 PE=4 SV=1	2	1	0.0139	48751.1	8.09
$327-8	tr|D6WBA2|D6WBA2_TRICA Putative uncharacterized protein OS=Tribolium castaneum GN=TcasGA2_TC000300 PE=4 SV=1	2	1	0.0186	35358.6	5.93
$327-9	tr|B0X603|B0X603_CULQU Putative uncharacterized protein OS=Culex quinquefasciatus GN=CpipJ_CPIJ015017 PE=4 SV=1	2	1	0.0619	10373	11.09
$327-10	tr|A0A084W1R2|A0A084W1R2_9DIPT AGAP003517-PA-like protein OS=Anopheles sinensis GN=ZHAS_00011994 PE=4 SV=1	2	1	0.0102	65779.4	5.87
$327-11	tr|B4I1V9|B4I1V9_DROSE GM17939 OS=Drosophila sechellia GN=Dsec\GM17939 PE=4 SV=1	2	1	0.0138	48976.2	8.09
$327-12	tr|U4UKF6|U4UKF6_DENPD Uncharacterized protein OS=Dendroctonus ponderosae GN=D910_07829 PE=4 SV=1	2	1	0.0058	116860	6.67
$327-13	tr|U4UJW5|U4UJW5_DENPD Uncharacterized protein OS=Dendroctonus ponderosae GN=D910_07829 PE=4 SV=1	2	1	0.0068	99056.1	5.65
$327-14	tr|N6U1A5|N6U1A5_DENPD Uncharacterized protein (Fragment) OS=Dendroctonus ponderosae GN=YQE_08107 PE=4 SV=1	2	1	0.0064	104062	5.52
$327-15	tr|N6U3Y4|N6U3Y4_DENPD Uncharacterized protein (Fragment) OS=Dendroctonus ponderosae GN=YQE_08107 PE=4 SV=1	2	1	0.0056	121865	6.36
$327-16	tr|A0A034W5K7|A0A034W5K7_BACDO Putative phenylalanine--tRNA ligase beta subunit OS=Bactrocera dorsalis GN=SYFB PE=4 SV=1	2	1	0.0102	66262.8	5.59
$327-17	tr|A0A023EVD9|A0A023EVD9_AEDAL Putative phenylalanine--trna ligase beta chain OS=Aedes albopictus PE=2 SV=1	2	1	0.0101	65810.6	5.81
$327-18	tr|A0A023EU76|A0A023EU76_AEDAL Putative phenylalanyl-trna synthetase beta subunit OS=Aedes albopictus PE=2 SV=1	2	1	0.0102	66026.9	5.89
$327-19	tr|B4PKZ2|B4PKZ2_DROYA GE10814 OS=Drosophila yakuba GN=Dyak\GE10814 PE=4 SV=1	2	1	0.0102	65759.2	5.73
$327-20	tr|Q298I1|Q298I1_DROPS GA19072 OS=Drosophila pseudoobscura pseudoobscura GN=Dpse\GA19072 PE=4 SV=1	2	1	0.0102	65694.3	5.84
$327-21	tr|B3M0J6|B3M0J6_DROAN GF18885 OS=Drosophila ananassae GN=Dana\GF18885 PE=4 SV=1	2	1	0.0102	65887.4	5.78
$327-22	tr|A0A067QSU4|A0A067QSU4_ZOONE Putative phenylalanyl-tRNA synthetase beta chain (Fragment) OS=Zootermopsis nevadensis GN=L798_04184 PE=4 SV=1	2	1	0.0106	63777.1	6.6
$327-23	tr|B4G3Z1|B4G3Z1_DROPE GL24130 OS=Drosophila persimilis GN=Dper\GL24130 PE=4 SV=1	2	1	0.0102	65705.2	5.76
$327-24	tr|U5EXX1|U5EXX1_9DIPT Putative phenylalanyl-trna synthetase beta subunit OS=Corethrella appendiculata PE=2 SV=1	2	1	0.0102	66384.7	5.49
$327-25	tr|T1PJJ9|T1PJJ9_MUSDO B3/4 domain protein OS=Musca domestica PE=2 SV=1	2	1	0.0101	66320.6	5.29
$327-26	tr|G6D4M7|G6D4M7_DANPL Phenylalanyl-tRNA synthetase beta subunit OS=Danaus plexippus GN=KGM_11210 PE=4 SV=1	2	1	0.0103	65328.8	6.02
$327-27	tr|B4QT31|B4QT31_DROSI GD18307 OS=Drosophila simulans GN=Dsim\GD18307 PE=4 SV=1	2	1	0.0104	64452.8	5.81
$327-28	tr|W8BG13|W8BG13_CERCA Putative phenylalanine--tRNA ligase beta subunit OS=Ceratitis capitata GN=SYFB PE=2 SV=1	2	1	0.0102	66166.7	5.58
$327-29	tr|B4HGK9|B4HGK9_DROSE GM23499 OS=Drosophila sechellia GN=Dsec\GM23499 PE=4 SV=1	2	1	0.0102	65747.2	5.73
$327-30	tr|B4NAF8|B4NAF8_DROWI GK11710 OS=Drosophila willistoni GN=Dwil\GK11710 PE=4 SV=1	2	1	0.0102	65986.7	6.31
$327-31	tr|B3P768|B3P768_DROER GG12360 OS=Drosophila erecta GN=Dere\GG12360 PE=4 SV=1	2	1	0.0102	65685.1	5.91
$327-32	tr|Q17C95|Q17C95_AEDAE AAEL004613-PA OS=Aedes aegypti GN=AAEL004613 PE=4 SV=1	2	1	0.0102	65822.7	5.85
$327-33	tr|B4M5Q8|B4M5Q8_DROVI GJ10622 OS=Drosophila virilis GN=Dvir\GJ10622 PE=4 SV=1	2	1	0.0101	65970.4	5.69
$327-34	tr|B4KJD4|B4KJD4_DROMO GI24399 OS=Drosophila mojavensis GN=Dmoj\GI24399 PE=4 SV=1	2	1	0.016	41541.1	7.83
$327-35	tr|V5GMI9|V5GMI9_ANOGL S-methyl-5'-thioadenosine phosphorylase (Fragment) OS=Anoplophora glabripennis GN=MTAP PE=3 SV=1	2	1	0.022	29813.1	6.18
$327-36	tr|J9M0K9|J9M0K9_ACYPI Uncharacterized protein OS=Acyrthosiphon pisum PE=4 SV=2	2	1	0.0226	30661	9.5
$327-37	tr|X1WYV6|X1WYV6_ACYPI Uncharacterized protein OS=Acyrthosiphon pisum PE=4 SV=1	2	1	0.0188	37483.9	7.09
$327-38	tr|X1X6Q0|X1X6Q0_ACYPI Uncharacterized protein OS=Acyrthosiphon pisum PE=4 SV=1	2	1	0.0284	23671.2	8.82
$327-39	sp|Q9VCA5|SYFB_DROME Probable phenylalanine--tRNA ligase beta subunit OS=Drosophila melanogaster GN=CG5706 PE=2 SV=1	2	1	0.0102	65777.2	5.73
	R14077_11_PROTEIN,9611	-.MPIPIK.I ! K.MPIPLK.N ! -.MPIPLK.N ! R.MPIPLK.Y ! K.MPLPLK.L ! R.MPLPLK.Y ! -.MPLPLK.L ! K.MPLPLK.I	698.427	0.00028	2	1	21.53	0	1.56	0|0	V5GMI9 ! J9M0K9/X1X6Q0 ! X1WYV6 ! B4KJD4 ! Q9VCA5/Q7QAV9/W5J571/E0D4V7/S4PK77/B4JH33/B3P768/B4HGK9/B4NAF8/B3M0J6/A0A067QSU4/B4PKZ2/A0A034W5K7/U5EXX1/B4G3Z1/Q298I1/G6D4M7/T1PJJ9/W8BG13/B4QT31/A0A023EU76/A0A023EVD9/B4M5Q8/Q17C95/A0A084W1R2 ! B4I1V9/B4Q4N1 ! B4NQ69/B0X603 ! D6WBA2/U4UJW5/U4UKF6/N6U3Y4/N6U1A5		8.5	0		0	2	MASCOT		T
	R14077_11_PROTEIN,9751	-.MPIPIK.I ! K.MPIPLK.N ! -.MPIPLK.N ! R.MPIPLK.Y ! K.MPLPLK.L ! R.MPLPLK.Y ! -.MPLPLK.L ! K.MPLPLK.I	698.427	0.00048	2	1	22.26	0	1.32	0|0	V5GMI9 ! J9M0K9/X1X6Q0 ! X1WYV6 ! B4KJD4 ! Q9VCA5/Q7QAV9/W5J571/E0D4V7/S4PK77/B4JH33/B3P768/B4HGK9/B4NAF8/B3M0J6/A0A067QSU4/B4PKZ2/A0A034W5K7/U5EXX1/B4G3Z1/Q298I1/G6D4M7/T1PJJ9/W8BG13/B4QT31/A0A023EU76/A0A023EVD9/B4M5Q8/Q17C95/A0A084W1R2 ! B4I1V9/B4Q4N1 ! B4NQ69/B0X603 ! D6WBA2/U4UJW5/U4UKF6/N6U3Y4/N6U1A5		8.5	0		0	2	MASCOT		T
$328-1	tr|Q7QHM0|Q7QHM0_ANOGA AGAP011249-PA (Fragment) OS=Anopheles gambiae GN=AgaP_AGAP011249 PE=4 SV=3	2	1	0.0183	76838	9.91
	R14077_11_PROTEIN,9039	R.NKRDGSDESPPR.K	1357.65	-0.0173	2	1	20.72	0	4.13	0|0	Q7QHM0		6.12	2		0	2	MASCOT		T
	R14077_11_PROTEIN,9279	R.NKRDGSDESPPR.K	1357.65	-0.0161	2	1	20.54	0	4.17	0|0	Q7QHM0		6.12	2		0	2	MASCOT		T
$329-1	tr|T1E1W1|T1E1W1_9DIPT 40S ribosomal protein S27 (Fragment) OS=Psorophora albipes PE=2 SV=1	2	1	0.0842	10696.5	9.7
$329-2	tr|B8RIW4|B8RIW4_CULTA 40S ribosomal protein S27 OS=Culex tarsalis PE=2 SV=1	2	1	0.0952	9478.11	9.61
$329-3	tr|B8XVN7|B8XVN7_OCHTA 40S ribosomal protein S27 OS=Ochlerotatus taeniorhynchus PE=2 SV=1	2	1	0.0952	9422.09	9.54
$329-4	tr|Q0PXY2|Q0PXY2_DIACI 40S ribosomal protein S27 OS=Diaphorina citri PE=2 SV=1	2	1	0.0952	9441.01	9.61
$329-5	tr|C6ZQX0|C6ZQX0_OCHTR 40S ribosomal protein S27 OS=Ochlerotatus triseriatus PE=2 SV=1	2	1	0.0952	9422.09	9.54
$329-6	tr|K7ISE7|K7ISE7_NASVI Uncharacterized protein OS=Nasonia vitripennis GN=LOC100678865 PE=3 SV=1	2	1	0.0039	231674	7.19
$329-7	tr|E0VUF2|E0VUF2_PEDHC 40S ribosomal protein S27 OS=Pediculus humanus subsp. corporis GN=Phum_PHUM450180 PE=3 SV=1	2	1	0.1538	5604.54	9.12
$329-8	tr|Q4LAZ5|Q4LAZ5_AGRLI 40S ribosomal protein S27 OS=Agriotes lineatus GN=rpS27e PE=2 SV=1	2	1	0.0952	9352.86	9.69
$329-9	tr|A0A084WKZ7|A0A084WKZ7_9DIPT 40S ribosomal protein S27 OS=Anopheles sinensis GN=ZHAS_00019237 PE=3 SV=1	2	1	0.0952	9420.07	9.57
$329-10	tr|J9K376|J9K376_ACYPI 40S ribosomal protein S27 OS=Acyrthosiphon pisum GN=Rps27-1 PE=3 SV=1	2	1	0.0952	9451.09	9.65
$329-11	tr|B0WER7|B0WER7_CULQU 40S ribosomal protein S27 OS=Culex quinquefasciatus GN=CpipJ_CPIJ005652 PE=3 SV=1	2	1	0.0526	17018.4	8.91
$329-12	tr|Q5MIR3|Q5MIR3_AEDAL 40S ribosomal protein S27 OS=Aedes albopictus PE=2 SV=1	2	1	0.0952	9422.09	9.54
$329-13	tr|U5EX82|U5EX82_9DIPT 40S ribosomal protein S27 OS=Corethrella appendiculata PE=2 SV=1	2	1	0.0952	9389.06	9.54
$329-14	tr|Q1HR58|Q1HR58_AEDAE 40S ribosomal protein S27 OS=Aedes aegypti PE=2 SV=1	2	1	0.0952	9422.09	9.54
$329-15	tr|Q962Q3|Q962Q3_SPOFR 40S ribosomal protein S27 OS=Spodoptera frugiperda PE=2 SV=1	2	1	0.0952	9405.03	9.84
$329-16	tr|R4WD23|R4WD23_9HEMI 40S ribosomal protein S27 OS=Riptortus pedestris PE=2 SV=1	2	1	0.0952	9466.06	9.65
$329-17	tr|A0A067RFC0|A0A067RFC0_ZOONE 40S ribosomal protein S27 OS=Zootermopsis nevadensis GN=L798_07289 PE=3 SV=1	2	1	0.0952	9423.98	9.65
$329-18	tr|T1E708|T1E708_ANOAQ 40S ribosomal protein S27 OS=Anopheles aquasalis PE=2 SV=1	2	1	0.0952	9420.07	9.57
$329-19	tr|D2A4V4|D2A4V4_TRICA 40S ribosomal protein S27 OS=Tribolium castaneum GN=GLEAN_15299 PE=3 SV=1	2	1	0.0879	10064.7	9.7
$329-20	tr|A6YPF9|A6YPF9_TRIIF 40S ribosomal protein S27 OS=Triatoma infestans PE=2 SV=1	2	1	0.0952	9487.08	9.5
$329-21	tr|Q7PT96|Q7PT96_ANOGA 40S ribosomal protein S27 OS=Anopheles gambiae GN=AgaP_AGAP007157 PE=3 SV=1	2	1	0.0952	9420.07	9.57
$329-22	tr|W4WLQ0|W4WLQ0_ATTCE Uncharacterized protein OS=Atta cephalotes PE=3 SV=1	2	1	0.0941	9723.42	9.63
$329-23	tr|D1LYJ6|D1LYJ6_MANSE 40S ribosomal protein S27 OS=Manduca sexta GN=rps27 PE=2 SV=1	2	1	0.0952	9405.03	9.84
$329-24	tr|B1ABS8|B1ABS8_BOMMA 40S ribosomal protein S27 OS=Bombyx mandarina PE=2 SV=1	2	1	0.0964	9337.94	10.08
$329-25	tr|E7DZ09|E7DZ09_EUPAU 40S ribosomal protein S27 OS=Euphydryas aurinia GN=RpS27 PE=2 SV=1	2	1	0.0952	9433.04	9.91
$329-26	tr|I4DIN7|I4DIN7_PAPXU 40S ribosomal protein S27 OS=Papilio xuthus PE=2 SV=1	2	1	0.0952	9419.01	9.91
$329-27	tr|A0A026W2W2|A0A026W2W2_CERBI 40S ribosomal protein S27 OS=Cerapachys biroi GN=X777_11169 PE=3 SV=1	2	1	0.0941	9723.42	9.63
$329-28	tr|F4X886|F4X886_ACREC 40S ribosomal protein S27 OS=Acromyrmex echinatior GN=G5I_14632 PE=3 SV=1	2	1	0.0941	9723.42	9.63
$329-29	tr|I4DMB4|I4DMB4_PAPPL 40S ribosomal protein S27 OS=Papilio polytes PE=2 SV=1	2	1	0.0952	9419.01	9.91
$329-30	tr|I3VPG0|I3VPG0_CTEFE 40S ribosomal protein S27 OS=Ctenocephalides felis PE=2 SV=1	2	1	0.0952	9482.07	9.69
$329-31	tr|A2I479|A2I479_MACHI Putative ribosomal protein S27 OS=Maconellicoccus hirsutus PE=2 SV=1	2	1	0.0952	9557.19	9.5
$329-32	tr|Q4LAZ2|Q4LAZ2_TIMBA 40S ribosomal protein S27 OS=Timarcha balearica GN=rpS27e PE=2 SV=1	2	1	0.0952	9316.79	9.69
$329-33	tr|A7KCW8|A7KCW8_9NEOP 40S ribosomal protein S27 OS=Heliconius melpomene GN=RpS27 PE=2 SV=1	2	1	0.0952	9433.04	9.91
$329-34	tr|I7FIQ2|I7FIQ2_TRYDI 40S ribosomal protein S27 (Fragment) OS=Trypoxylus dichotomus PE=2 SV=1	2	1	0.0941	9455.98	9.69
$329-35	tr|G6D0U4|G6D0U4_DANPL 40S ribosomal protein S27 OS=Danaus plexippus GN=KGM_18096 PE=3 SV=1	2	1	0.0952	9433.04	9.91
$329-36	tr|D1M7Z0|D1M7Z0_CHRTR 40S ribosomal protein S27 OS=Chrysomela tremula GN=RpS27 PE=2 SV=1	2	1	0.0952	9357.84	9.79
$329-37	tr|G0ZEC8|G0ZEC8_9NEOP 40S ribosomal protein S27 OS=Heliconius melpomene cythera GN=RpS27 PE=2 SV=1	2	1	0.0952	9433.04	9.91
$329-38	tr|U4UJV9|U4UJV9_DENPD 40S ribosomal protein S27 OS=Dendroctonus ponderosae GN=D910_07637 PE=3 SV=1	2	1	0.0584	15329.7	9.73
$329-39	tr|J3JUW1|J3JUW1_DENPD 40S ribosomal protein S27 OS=Dendroctonus ponderosae PE=2 SV=1	2	1	0.0952	9327.77	9.69
$329-40	tr|Q4LAZ4|Q4LAZ4_BIPLU 40S ribosomal protein S27 OS=Biphyllus lunatus GN=rpS27e PE=2 SV=1	2	1	0.0952	9288.78	9.69
$329-41	tr|B5DXH2|B5DXH2_DROPS 40S ribosomal protein S27 OS=Drosophila pseudoobscura pseudoobscura GN=Dpse\GA27572 PE=3 SV=1	2	1	0.0952	9364.01	9.65
$329-42	tr|B4GLQ3|B4GLQ3_DROPE 40S ribosomal protein S27 OS=Drosophila persimilis GN=Dper\GL12615 PE=3 SV=1	2	1	0.0952	9364.01	9.65
$329-43	tr|U5EVE8|U5EVE8_9DIPT 40S ribosomal protein S27 OS=Corethrella appendiculata PE=2 SV=1	2	1	0.0952	9325.02	9.65
$329-44	tr|B4K559|B4K559_DROMO 40S ribosomal protein S27 OS=Drosophila mojavensis GN=Dmoj\GI22987 PE=3 SV=1	2	1	0.0952	9364.01	9.65
$329-45	tr|Q29CR5|Q29CR5_DROPS 40S ribosomal protein S27 OS=Drosophila pseudoobscura pseudoobscura GN=Dpse\GA10310 PE=3 SV=2	2	1	0.0879	10047.8	9.74
$329-46	tr|T1H7I6|T1H7I6_MEGSC 40S ribosomal protein S27 (Fragment) OS=Megaselia scalaris PE=3 SV=1	2	1	0.0976	9154.62	9.65
$329-47	tr|B4NIG1|B4NIG1_DROWI 40S ribosomal protein S27 OS=Drosophila willistoni GN=Dwil\GK14300 PE=3 SV=1	2	1	0.0952	9364.01	9.65
$329-48	tr|B4IJJ1|B4IJJ1_DROSE 40S ribosomal protein S27 OS=Drosophila sechellia GN=Dsec\GM17738 PE=3 SV=1	2	1	0.0952	9364.01	9.65
$329-49	tr|B4JGZ0|B4JGZ0_DROGR 40S ribosomal protein S27 OS=Drosophila grimshawi GN=Dgri\GH19510 PE=3 SV=1	2	1	0.0952	9364.01	9.65
$329-50	tr|A8C9W6|A8C9W6_PHLPP 40S ribosomal protein S27 OS=Phlebotomus papatasi PE=2 SV=1	2	1	0.0952	9325.02	9.65
$329-51	tr|C4N182|C4N182_STOCA 40S ribosomal protein S27 OS=Stomoxys calcitrans PE=2 SV=1	2	1	0.0952	9363.03	9.79
$329-52	tr|B3LWJ2|B3LWJ2_DROAN 40S ribosomal protein S27 OS=Drosophila ananassae GN=Dana\GF17433 PE=3 SV=1	2	1	0.0952	9364.01	9.65
$329-53	tr|B4QUR4|B4QUR4_DROSI 40S ribosomal protein S27 OS=Drosophila simulans GN=Dsim\GD18221 PE=3 SV=1	2	1	0.0952	9364.01	9.65
$329-54	tr|A2IAD9|A2IAD9_9NEOP 40S ribosomal protein S27 OS=Xenopsylla cheopis PE=2 SV=1	2	1	0.0952	9482.07	9.69
$329-55	tr|A0A069DVA7|A0A069DVA7_9HEMI 40S ribosomal protein S27 OS=Panstrongylus megistus PE=2 SV=1	2	1	0.0952	9457.05	9.65
$329-56	tr|H9C1F5|H9C1F5_MYLCI 40S ribosomal protein S27 (Fragment) OS=Mylabris cichorii PE=2 SV=1	2	1	0.0952	9286.79	9.57
$329-57	tr|E2ACH9|E2ACH9_CAMFO 40S ribosomal protein S27 OS=Camponotus floridanus GN=EAG_03667 PE=3 SV=1	2	1	0.0941	9723.42	9.63
$329-58	tr|Q4LAZ3|Q4LAZ3_CALLO Ribosomal protein S27e OS=Calomera littoralis GN=rpS27e PE=2 SV=1	2	1	0.0952	9342.82	9.38
$329-59	tr|S4NLM7|S4NLM7_9NEOP 40S ribosomal protein S27 (Fragment) OS=Pararge aegeria PE=3 SV=1	2	1	0.1039	8679.09	10.08
$329-60	tr|Q5UAL6|Q5UAL6_BOMMO 40S ribosomal protein S27 OS=Bombyx mori GN=RpS27 PE=2 SV=1	2	1	0.0952	9433.04	9.91
$329-61	tr|E2BIE1|E2BIE1_HARSA 40S ribosomal protein S27 OS=Harpegnathos saltator GN=EAI_07354 PE=3 SV=1	2	1	0.0941	9723.42	9.63
$329-62	tr|B4M0L3|B4M0L3_DROVI 40S ribosomal protein S27 OS=Drosophila virilis GN=Dvir\GJ24684 PE=3 SV=1	2	1	0.0952	9364.01	9.65
$329-63	tr|B7U4P8|B7U4P8_9DIPT 40S ribosomal protein S27 OS=Lutzomyia shannoni PE=2 SV=1	2	1	0.0952	9325.02	9.65
$329-64	tr|R4FPB1|R4FPB1_RHOPR 40S ribosomal protein S27 OS=Rhodnius prolixus PE=2 SV=1	2	1	0.0952	9457.05	9.65
$329-65	tr|R4G492|R4G492_RHOPR 40S ribosomal protein S27 OS=Rhodnius prolixus PE=2 SV=1	2	1	0.0952	9473.14	9.65
$329-66	tr|B6DDR7|B6DDR7_ANODA 40S ribosomal protein S27 OS=Anopheles darlingi GN=AND_001603 PE=2 SV=1	2	1	0.0952	9420.07	9.57
$329-67	tr|B3P6N9|B3P6N9_DROER 40S ribosomal protein S27 OS=Drosophila erecta GN=Dere\GG12272 PE=3 SV=1	2	1	0.0952	9364.01	9.65
$329-68	tr|Q9VBU9|Q9VBU9_DROME 40S ribosomal protein S27 OS=Drosophila melanogaster GN=RpS27 PE=1 SV=1	2	1	0.0952	9364.01	9.65
$329-69	tr|Q6XIL6|Q6XIL6_DROYA 40S ribosomal protein S27 (Fragment) OS=Drosophila yakuba GN=Dyak\GE10722 PE=2 SV=1	2	1	0.0952	9364.01	9.65
	R14077_11_PROTEIN,6439	K.LTEGCSFR.R ! R.LTEGCSFR.R ! R.LTEGCSFR.K ! K.LTEGCSFR.K	969.446	0.00094	2	1	27.96	0	0.667	0|0	Q6XIL6/Q9VBU9/B3P6N9/B4JGZ0/B4IJJ1/B4NIG1/B3LWJ2/C4N182/A8C9W6/T1H7I6/U5EVE8/B4GLQ3/B5DXH2/Q29CR5/B4K559/B4QUR4/B7U4P8/B4M0L3 ! E2BIE1/B6DDR7/R4G492/R4FPB1/Q5UAL6/H9C1F5/A0A069DVA7/A2IAD9/S4NLM7/Q4LAZ3/E2ACH9/B1ABS8/D1LYJ6/W4WLQ0/A0A026W2W2/I4DIN7/E7DZ09/Q7PT96/A0A067RFC0/R4WD23/Q962Q3/A6YPF9/D2A4V4/T1E708/F4X886/G0ZEC8/D1M7Z0/Q4LAZ4/J3JUW1/U4UJV9/G6D0U4/A2I479/I3VPG0/I4DMB4/I7FIQ2/A7KCW8/Q4LAZ2/…		6	0		0	2	MASCOT		T
	R14077_11_PROTEIN,6561	K.LTEGCSFR.R ! R.LTEGCSFR.R ! R.LTEGCSFR.K ! K.LTEGCSFR.K	969.446	0.00092	2	1	43.86	0	0.0171	0|0	Q6XIL6/Q9VBU9/B3P6N9/B4JGZ0/B4IJJ1/B4NIG1/B3LWJ2/C4N182/A8C9W6/T1H7I6/U5EVE8/B4GLQ3/B5DXH2/Q29CR5/B4K559/B4QUR4/B7U4P8/B4M0L3 ! E2BIE1/B6DDR7/R4G492/R4FPB1/Q5UAL6/H9C1F5/A0A069DVA7/A2IAD9/S4NLM7/Q4LAZ3/E2ACH9/B1ABS8/D1LYJ6/W4WLQ0/A0A026W2W2/I4DIN7/E7DZ09/Q7PT96/A0A067RFC0/R4WD23/Q962Q3/A6YPF9/D2A4V4/T1E708/F4X886/G0ZEC8/D1M7Z0/Q4LAZ4/J3JUW1/U4UJV9/G6D0U4/A2I479/I3VPG0/I4DMB4/I7FIQ2/A7KCW8/Q4LAZ2/…		6	0		0	2	MASCOT		T
$330-1	tr|T1GBR2|T1GBR2_MEGSC Uncharacterized protein OS=Megaselia scalaris PE=4 SV=1	2	1	0.0379	31734.2	8.17
	R14077_11_PROTEIN,6689	K.AELESENDSLR.Q	1262.59	-0.00923	2	1	21.4	0	2.94	0|0	T1GBR2		4	0		0	2	MASCOT		T
	R14077_11_PROTEIN,6824	K.AELESENDSLR.Q	1262.59	-0.01016	2	1	22.23	0	2.46	0|0	T1GBR2		4	0		0	2	MASCOT		T
$331-1	tr|T1I0D7|T1I0D7_RHOPR Uncharacterized protein OS=Rhodnius prolixus PE=4 SV=1	2	1	0.0275	41430.8	8.96
	R14077_11_PROTEIN,15256	K.TKIAGGQVLK.L	1014.63	0.00881	2	1	23.64	0	2.19	0|0	T1I0D7		10	1		0	2	MASCOT		T
	R14077_11_PROTEIN,15383	K.TKIAGGQVLK.L	1014.63	0.01047	2	1	23.65	0	1.99	0|0	T1I0D7		10	1		0	2	MASCOT		T
$332-1	tr|T1I5X9|T1I5X9_RHOPR Uncharacterized protein OS=Rhodnius prolixus PE=4 SV=1	2	1	0.0197	34261.8	5.07
$332-2	tr|A0A023EZQ5|A0A023EZQ5_TRIIF Protein arginine n-methyltransferase prmt1 (Fragment) OS=Triatoma infestans PE=2 SV=1	2	1	0.0172	39145.2	4.9
$332-3	tr|K7ITJ8|K7ITJ8_NASVI Uncharacterized protein OS=Nasonia vitripennis GN=LOC100119393 PE=4 SV=1	2	1	0.0075	92716.7	8.84
$332-4	tr|B0WKM5|B0WKM5_CULQU Putative uncharacterized protein OS=Culex quinquefasciatus GN=CpipJ_CPIJ007756 PE=4 SV=1	2	1	0.0076	88274.6	5.79
$332-5	tr|B4JVL0|B4JVL0_DROGR GH23144 OS=Drosophila grimshawi GN=Dgri\GH23144 PE=4 SV=1	2	1	0.008	83433.6	5.27
$332-6	tr|W5J8L7|W5J8L7_ANODA Uncharacterized protein OS=Anopheles darlingi GN=AND_007548 PE=4 SV=1	2	1	0.0036	187576	5.23
$332-7	tr|Q16XQ7|Q16XQ7_AEDAE AAEL008796-PA OS=Aedes aegypti GN=AAEL008796 PE=4 SV=1	2	1	0.0075	89310.4	5.51
$332-8	tr|B4KSR3|B4KSR3_DROMO GI18481 OS=Drosophila mojavensis GN=Dmoj\GI18481 PE=4 SV=1	2	1	0.0088	75821.4	5.9
$332-9	tr|A0A034WLR2|A0A034WLR2_BACDO GON-4-like protein OS=Bactrocera dorsalis GN=GON4L PE=4 SV=1	2	1	0.0075	89146.5	5.57
$332-10	tr|E0VJD3|E0VJD3_PEDHC Tyrosine-protein phosphatase non-receptor type, putative OS=Pediculus humanus subsp. corporis GN=Phum_PHUM243230 PE=4 SV=1	2	1	0.0096	70917.5	6.89
$332-11	tr|A0A034WK91|A0A034WK91_BACDO GON-4-like protein OS=Bactrocera dorsalis GN=GON4L PE=4 SV=1	2	1	0.0031	216721	5.92
$332-12	tr|A0A023F2Q9|A0A023F2Q9_TRIIF Putative n-acetyl-glucosamine-6-phosphate deacetylase (Fragment) OS=Triatoma infestans PE=2 SV=1	2	1	0.0153	42741.6	6.17
$332-13	tr|B4LP66|B4LP66_DROVI GJ21342 OS=Drosophila virilis GN=Dvir\GJ21342 PE=4 SV=1	2	1	0.0089	75416.3	7.08
$332-14	tr|W8ANF0|W8ANF0_CERCA GON-4-like protein (Fragment) OS=Ceratitis capitata GN=GON4L PE=2 SV=1	2	1	0.0202	34229.4	5.86
$332-15	tr|J9KVS4|J9KVS4_ACYPI Uncharacterized protein OS=Acyrthosiphon pisum GN=LOC100571910 PE=4 SV=2	2	1	0.015	46428.3	5.43
$332-16	tr|E9J5A4|E9J5A4_SOLIN Putative uncharacterized protein (Fragment) OS=Solenopsis invicta GN=SINV_15798 PE=4 SV=1	2	1	0.0359	19486.6	9.58
$332-17	tr|S5Z6S1|S5Z6S1_CHOFU CDA2 isoform A OS=Choristoneura fumiferana GN=CDA2 PE=2 SV=1	2	1	0.011	61725	5.31
$332-18	tr|H9JCV1|H9JCV1_BOMMO Uncharacterized protein OS=Bombyx mori PE=4 SV=1	2	1	0.0276	24121.2	9.04
$332-19	tr|A0A022T4M3|A0A022T4M3_9HYME Conserved uncharacterized protein family 9 (Fragment) OS=Microplitis demolitor GN=K425_962 PE=4 SV=1	2	1	0.0105	64365.8	4.9
$332-20	tr|S5YT69|S5YT69_CHOFU CDA2 isoform B OS=Choristoneura fumiferana GN=CDA2 PE=2 SV=1	2	1	0.0112	61105.4	5.31
$332-21	tr|I4DM00|I4DM00_PAPPL Very low-density lipoprotein receptor OS=Papilio polytes PE=2 SV=1	2	1	0.0112	60870.1	5.26
$332-22	tr|G6DEU6|G6DEU6_DANPL Uncharacterized protein OS=Danaus plexippus GN=KGM_08455 PE=4 SV=1	2	1	0.0106	64380.9	5.32
$332-23	tr|D2A5P4|D2A5P4_TRICA Putative uncharacterized protein GLEAN_15573 OS=Tribolium castaneum GN=GLEAN_15573 PE=4 SV=1	2	1	0.0042	163106	8.34
$332-24	tr|A0A067R9S3|A0A067R9S3_ZOONE Xaa-Pro dipeptidase (Fragment) OS=Zootermopsis nevadensis GN=L798_10044 PE=4 SV=1	2	1	0.0065	104056	5.62
$332-25	tr|S5GAZ8|S5GAZ8_SPOLT N-acetylglucosamine-6-phosphate deacetylase OS=Spodoptera litura PE=2 SV=1	2	1	0.015	43337.2	5.66
$332-26	tr|T1I3B0|T1I3B0_RHOPR Uncharacterized protein OS=Rhodnius prolixus PE=4 SV=1	2	1	0.027	25810.2	9.22
$332-27	tr|E2ATT0|E2ATT0_CAMFO Probable arginyl-tRNA synthetase, mitochondrial OS=Camponotus floridanus GN=EAG_12902 PE=4 SV=1	2	1	0.0153	45328.1	6.49
$332-28	tr|J9K7J6|J9K7J6_ACYPI Uncharacterized protein OS=Acyrthosiphon pisum GN=LOC100165253 PE=4 SV=2	2	1	0.0074	92713.9	8.44
$332-29	tr|K7IR64|K7IR64_NASVI Uncharacterized protein OS=Nasonia vitripennis GN=LOC100123327 PE=4 SV=1	2	1	0.0063	108030	6.99
$332-30	tr|B3NP46|B3NP46_DROER GG22234 OS=Drosophila erecta GN=Dere\GG22234 PE=4 SV=1	2	1	0.009	74813.4	6.15
$332-31	tr|X1XDK5|X1XDK5_ACYPI Uncharacterized protein OS=Acyrthosiphon pisum PE=4 SV=1	2	1	0.0143	48015.3	7.18
$332-32	tr|J9K7A5|J9K7A5_ACYPI Uncharacterized protein OS=Acyrthosiphon pisum PE=4 SV=2	2	1	0.0092	73933.4	9.44
	R14077_11_PROTEIN,12009	K.IIPIIK.D ! M.IIPILK.T ! K.IIPLIK.S ! K.IIPLLK.D ! K.IIPLLK.G ! R.IIPLLK.K ! K.ILPIIK.T ! K.ILPILK.T ! R.ILPILK.Q ! R.ILPILK.F ! K.ILPLIK.K ! R.ILPLLK.G ! K.ILPLLK.G ! K.ILPLLK.S ! R.ILPLLK.E ! R.LIPIIK.N ! K.LIPILK.A ! K.LIPILK.E ! R.LIPILK.E	696.502	0.00067	2	1	23.49	0	0.0573	0|0	D2A5P4 ! H9JCV1 ! E2ATT0 ! X1XDK5/J9K7A5 ! B3NP46 ! K7IR64 ! J9K7J6 ! S5Z6S1/S5YT69/A0A022T4M3/G6DEU6/I4DM00 ! A0A067R9S3 ! T1I3B0 ! S5GAZ8 ! W5J8L7/B4JVL0/B0WKM5/Q16XQ7 ! E0VJD3/A0A034WK91/A0A034WLR2/B4KSR3/W8ANF0/B4LP66 ! A0A023F2Q9 ! J9KVS4 ! E9J5A4 ! T1I5X9 ! A0A023EZQ5 ! K7ITJ8		8.75	0		0	2	MASCOT		T
	R14077_11_PROTEIN,12137	K.IIPIIK.D ! M.IIPILK.T ! K.IIPLIK.S ! K.IIPLLK.D ! K.IIPLLK.G ! R.IIPLLK.K ! K.ILPIIK.T ! K.ILPILK.T ! R.ILPILK.Q ! R.ILPILK.F ! K.ILPLIK.K ! R.ILPLLK.G ! K.ILPLLK.G ! K.ILPLLK.S ! R.ILPLLK.E ! R.LIPIIK.N ! K.LIPILK.A ! K.LIPILK.E ! R.LIPILK.E	696.502	0.00057	2	1	22.93	0	0.0652	0|0	D2A5P4 ! H9JCV1 ! E2ATT0 ! X1XDK5/J9K7A5 ! B3NP46 ! K7IR64 ! J9K7J6 ! S5Z6S1/S5YT69/A0A022T4M3/G6DEU6/I4DM00 ! A0A067R9S3 ! T1I3B0 ! S5GAZ8 ! W5J8L7/B4JVL0/B0WKM5/Q16XQ7 ! E0VJD3/A0A034WK91/A0A034WLR2/B4KSR3/W8ANF0/B4LP66 ! A0A023F2Q9 ! J9KVS4 ! E9J5A4 ! T1I5X9 ! A0A023EZQ5 ! K7ITJ8		8.75	0		0	2	MASCOT		T
$333-1	tr|T2D2X8|T2D2X8_9DIPT Carbomoylphosphate synthase (Fragment) OS=Culicoides immaculatus GN=CAD PE=4 SV=1	2	1	0.0435	26055.6	7.84
$333-2	tr|T2D2R3|T2D2R3_9DIPT Carbomoylphosphate synthase (Fragment) OS=Culicoides immaculatus GN=CAD PE=4 SV=1	2	1	0.0435	26032.6	7.83
$333-3	tr|T2D3J9|T2D3J9_9DIPT Carbomoylphosphate synthase (Fragment) OS=Culicoides shivasi GN=CAD PE=4 SV=1	2	1	0.0435	26032.6	7.83
	R14077_11_PROTEIN,9123	K.NIIDLNTEM*K.R	1206.6	-0.00735	2	1	21.19	0	5.24	0|0	T2D3J9/T2D2R3/T2D2X8		4.37	0	15.994919 Oxidation (M)	0	2	MASCOT		T
	R14077_11_PROTEIN,10866	K.NIIDLNTEMK.R	1190.61	-0.00067	2	1	32.88	0	0.392	0|0	T2D3J9/T2D2R3/T2D2X8		4.37	0		0	2	MASCOT		T
$334-1	tr|U4TWU2|U4TWU2_DENPD Uncharacterized protein OS=Dendroctonus ponderosae GN=D910_03483 PE=3 SV=1	2	1	0.0149	45698.8	6.28
$334-2	tr|J3JV60|J3JV60_DENPD Uncharacterized protein OS=Dendroctonus ponderosae PE=2 SV=1	2	1	0.0149	45744.8	6.28
$334-3	tr|N6TXY5|N6TXY5_DENPD Uncharacterized protein (Fragment) OS=Dendroctonus ponderosae GN=YQE_12068 PE=3 SV=1	2	1	0.0149	45710.8	6.28
	R14077_11_PROTEIN,5438	K.STVFDK.G	696.356	0.00067	2	1	30.11	0	0.424	0|0	N6TXY5/U4TWU2/J3JV60		5.55	0		0	2	MASCOT		T
	R14077_11_PROTEIN,5557	K.STVFDK.G	696.356	0.00025	2	1	30.3	0	0.398	0|0	N6TXY5/U4TWU2/J3JV60		5.55	0		0	2	MASCOT		T
$335-1	tr|W8C7P4|W8C7P4_CERCA Acyl-CoA-binding domain-containing protein 5 OS=Ceratitis capitata GN=ACBD5 PE=2 SV=1	2	1	0.0179	37686.9	5.36
$335-2	tr|Q17A59|Q17A59_AEDAE AAEL005425-PA (Fragment) OS=Aedes aegypti GN=AAEL005425 PE=4 SV=1	2	1	0.0053	124292	6.78
$335-3	tr|B0WMV8|B0WMV8_CULQU Cyclin G-associated kinase OS=Culex quinquefasciatus GN=CpipJ_CPIJ008013 PE=4 SV=1	2	1	0.005	129288	6.44
$335-4	tr|W5JHE3|W5JHE3_ANODA Cyclin G-associated kinase OS=Anopheles darlingi GN=AND_004796 PE=4 SV=1	2	1	0.0046	140818	6.67
$335-5	tr|B4MWD3|B4MWD3_DROWI Kinesin-like protein OS=Drosophila willistoni GN=Dwil\GK14900 PE=3 SV=1	2	1	0.0027	253859	5.08
$335-6	tr|D6X251|D6X251_TRICA Putative uncharacterized protein OS=Tribolium castaneum GN=TcasGA2_TC012067 PE=4 SV=1	2	1	0.0053	125481	6.3
	R14077_11_PROTEIN,2849	R.TINDM*R.K ! R.TINDM*R.E ! K.TINDM*R.K ! K.TLNDM*R.T	765.356	0.00085	2	1	30.2	0	0.486	0|0	W5JHE3/B0WMV8/D6X251 ! B4MWD3 ! Q17A59 ! W8C7P4		5.5	0	15.994919 Oxidation (M)	0	2	MASCOT		T
	R14077_11_PROTEIN,4829	R.TINDMR.K ! R.TINDMR.E ! K.TINDMR.K ! K.TLNDMR.T	749.361	0.00015	2	1	35.08	0	0.21	0|0	W5JHE3/B0WMV8/D6X251 ! B4MWD3 ! Q17A59 ! W8C7P4		5.5	0		0	2	MASCOT		T
$336-1	tr|X1WJ46|X1WJ46_ACYPI Uncharacterized protein OS=Acyrthosiphon pisum PE=4 SV=1	2	1	0.0595	21265.7	9.34
$336-2	tr|C4WS09|C4WS09_ACYPI ACYPI006409 protein OS=Acyrthosiphon pisum GN=ACYPI006409 PE=2 SV=1	2	1	0.0973	13358.6	9.58
	R14077_11_PROTEIN,13782	K.EEEQLLSDFSR.N	1352.63	-0.001	2	1	50.05	0	0.00428	0|0	C4WS09/X1WJ46		4	0		0	2	MASCOT		T
	R14077_11_PROTEIN,13910	K.EEEQLLSDFSR.N	1352.63	0	2	1	53.46	0	0.00192	0|0	C4WS09/X1WJ46		4	0		0	2	MASCOT		T
$337-1	tr|A0A022T440|A0A022T440_9HYME Trypsin Inhibitor like cysteine rich domain-containing protein-1 OS=Microplitis demolitor GN=K425_1526 PE=4 SV=1	1	1	0.0149	53886.8	4.33
	R14077_11_PROTEIN,13025	R.LEEIFGK.Y ! R.LEEIFGK.H	835.456	0.00077	2	1	40.07	0	0.0694	0|0	A0A022T440 ! A0A022T440		4.53	0		0	2	MASCOT		T
$338-1	tr|A0A022T5L5|A0A022T5L5_9HYME N-terminal methyltransferase-like protein OS=Microplitis demolitor GN=K425_1027 PE=4 SV=1	1	1	0.0263	43352.2	6.41
	R14077_11_PROTEIN,12222	K.LVDLVEQNSK.F	1144.62	-0.00129	2	1	29.03	0	0.935	0|0	A0A022T5L5		4.37	0		0	2	MASCOT		T
$339-1	tr|A0A022T6I0|A0A022T6I0_9HYME Oxysterol-binding protein-related protein 11 OS=Microplitis demolitor GN=K425_1406 PE=4 SV=1	1	1	0.0412	22172.8	6.59
	R14077_11_PROTEIN,6052	R.EQLNKVEK.Q	987.547	-0.01516	2	1	25.51	0	2.18	0|0	A0A022T6I0		6.24	1		0	2	MASCOT		T
$340-1	tr|A0A022T7M9|A0A022T7M9_9HYME Uncharacterized protein OS=Microplitis demolitor GN=K425_326 PE=4 SV=1	1	1	0.0292	30375.9	6.73
	R14077_11_PROTEIN,5603	K.ISAEASPK.L	802.43	-0.01479	2	1	26.39	0	3.12	0|0	A0A022T7M9		6	0		0	2	MASCOT		T
$341-1	tr|A0A023EFE1|A0A023EFE1_AEDAL Putative odorant-binding protein 56a OS=Aedes albopictus PE=2 SV=1	1	1	0.0537	16680.5	8.86
$341-2	tr|A0A023EF68|A0A023EF68_AEDAL Putative odorant-binding protein 56a OS=Aedes albopictus PE=2 SV=1	1	1	0.0537	16696.5	8.86
$341-3	tr|Q16HB5|Q16HB5_AEDAE AAEL014082-PA OS=Aedes aegypti GN=AAEL014082 PE=4 SV=1	1	1	0.0537	16604.3	8.69
$341-4	tr|A0A023EEH1|A0A023EEH1_AEDAL Putative odorant-binding protein 56a (Fragment) OS=Aedes albopictus PE=2 SV=1	1	1	0.0584	15287	9
	R14077_11_PROTEIN,4557	K.APAKEALK.A	827.498	-6e-05	2	1	27.61	0	0.469	0|0	A0A023EF68/A0A023EFE1/A0A023EEH1/Q16HB5		8.64	1		0	2	MASCOT		T
$342-1	tr|A0A023ENJ4|A0A023ENJ4_AEDAL Putative myosin class ii heavy chain (Fragment) OS=Aedes albopictus PE=2 SV=1	1	1	0.0359	28377.7	4.85
$342-2	tr|A0A023END8|A0A023END8_AEDAL Putative myosin class ii heavy chain (Fragment) OS=Aedes albopictus PE=2 SV=1	1	1	0.0364	28151.4	4.93
	R14077_11_PROTEIN,2491	R.SKETELEQK.Q	1091.56	0.00117	2	1	30.94	0	0.616	0|0	A0A023END8/A0A023ENJ4		4.78	1		0	2	MASCOT		T
$343-1	tr|A0A023EX94|A0A023EX94_AEDAL Ubiquitin carboxyl-terminal hydrolase OS=Aedes albopictus PE=2 SV=1	1	1	0.0054	127305	5.44
$343-2	tr|J9HTX4|J9HTX4_AEDAE Ubiquitin carboxyl-terminal hydrolase OS=Aedes aegypti GN=AaeL_AAEL017159 PE=3 SV=1	1	1	0.0111	61779.7	5.3
$343-3	tr|Q2LYN5|Q2LYN5_DROPS GA10905 OS=Drosophila pseudoobscura pseudoobscura GN=Dpse\GA10905 PE=4 SV=2	1	1	0.0056	123469	9.74
$343-4	tr|B3P0N8|B3P0N8_DROER GG21391 OS=Drosophila erecta GN=Dere\GG21391 PE=4 SV=1	1	1	0.0201	31037.4	9.21
$343-5	tr|B4PTA1|B4PTA1_DROYA GE10040 OS=Drosophila yakuba GN=Dyak\GE10040 PE=4 SV=1	1	1	0.0199	31177.6	9.21
	R14077_11_PROTEIN,3982	K.VENISR.S ! R.VENLSR.Q ! K.VENLSR.F	717.389	-0.00125	2	1	24.64	0	4.07	0|0	Q2LYN5 ! B3P0N8/B4PTA1 ! A0A023EX94/J9HTX4		5.97	0		0	2	MASCOT		T
$344-1	tr|A0A023EYY7|A0A023EYY7_TRIIF Uncharacterized protein (Fragment) OS=Triatoma infestans PE=2 SV=1	1	1	0.0372	28953.4	8.82
	R14077_11_PROTEIN,13234	R.TQLINIISK.F	1029.63	-0.00054	2	1	28.2	0	0.478	0|0	A0A023EYY7		8.41	0		0	2	MASCOT		T
$345-1	tr|A0A023F0W0|A0A023F0W0_TRIIF Putative esterase and lipase (Fragment) OS=Triatoma infestans PE=2 SV=1	1	1	0.0144	62150.5	6.36
	R14077_11_PROTEIN,7018	K.QIEAIDTK.W	917.494	-0.00037	2	1	21.9	0	6.37	0|0	A0A023F0W0		4.37	0		0	2	MASCOT		T
$346-1	tr|A0A023F1T7|A0A023F1T7_TRIIF Putative hsp90 co-chaperone cpr7/cyclophilin OS=Triatoma infestans PE=2 SV=1	1	1	0.0134	58739.2	6.93
	R14077_11_PROTEIN,14349	M.MDALALK.E	761.423	-0.01474	2	1	21.29	0	5.55	0|0	A0A023F1T7		5.59	0		0	2	MASCOT		T
$347-1	tr|A0A023F9F5|A0A023F9F5_TRIIF Putative ubiquinol cytochrome c reductase OS=Triatoma infestans PE=2 SV=1	1	1	0.0795	10221.9	10
$347-2	tr|X1X235|X1X235_ACYPI Uncharacterized protein OS=Acyrthosiphon pisum PE=4 SV=1	1	1	0.0345	22671	10.39
$347-3	tr|R4G8H5|R4G8H5_RHOPR Putative ubiquinol cytochrome c reductase OS=Rhodnius prolixus PE=2 SV=1	1	1	0.0795	10151.7	9.84
$347-4	tr|A0A069DNL5|A0A069DNL5_9HEMI Putative ubiquinol cytochrome c reductase OS=Panstrongylus megistus PE=2 SV=1	1	1	0.0795	10161.7	10
$347-5	tr|R4WQF3|R4WQF3_9HEMI Ubiquinone binding protein OS=Riptortus pedestris PE=2 SV=1	1	1	0.0795	10205.8	9.76
	R14077_11_PROTEIN,7791	R.LSPFEQK.A ! K.LSPFEQK.A	848.451	-0.00039	2	1	23.17	0	4.34	0|0	R4G8H5/A0A069DNL5 ! R4WQF3/A0A023F9F5/X1X235		6	0		0	2	MASCOT		T
$348-1	tr|A0A024AHB5|A0A024AHB5_9NEOP Elongation factor 2 (Fragment) OS=Micrarchus sp. n. 2 LTD-2014 GN=Ef2 PE=2 SV=1	1	1	0.0411	23620	9.49
$348-2	tr|W8BCW3|W8BCW3_CERCA Elongation factor 1-alpha OS=Ceratitis capitata GN=EF1A2 PE=2 SV=1	1	1	0.0195	50701.1	9.03
$348-3	tr|W8C0G2|W8C0G2_CERCA Elongation factor 1-alpha OS=Ceratitis capitata GN=EF1A1 PE=2 SV=1	1	1	0.0194	50344.4	9.14
$348-4	tr|T1RTH2|T1RTH2_RETFL Elongation factor 1-alpha OS=Reticulitermes flavipes PE=2 SV=1	1	1	0.0195	50629.8	9.07
$348-5	tr|T1PCL0|T1PCL0_MUSDO Elongation factor 1-alpha OS=Musca domestica PE=2 SV=1	1	1	0.0195	50608	9.06
$348-6	tr|D3TNV8|D3TNV8_GLOMM Elongation factor 1-alpha OS=Glossina morsitans morsitans PE=2 SV=1	1	1	0.0194	50403.4	9.1
$348-7	tr|Q6Q7K1|Q6Q7K1_9HEMI Elongation factor 1-alpha OS=Oncometopia nigricans GN=EF1a PE=2 SV=1	1	1	0.0195	50509.7	9.08
$348-8	tr|A0A023ETR3|A0A023ETR3_AEDAL Elongation factor 1-alpha OS=Aedes albopictus PE=2 SV=1	1	1	0.0194	50695	9.13
$348-9	tr|A0A023ESN1|A0A023ESN1_AEDAL Elongation factor 1-alpha (Fragment) OS=Aedes albopictus PE=2 SV=1	1	1	0.0197	49652.4	9.06
$348-10	tr|B4M0Y1|B4M0Y1_DROVI Elongation factor 1-alpha OS=Drosophila virilis GN=Dvir\GJ23103 PE=3 SV=1	1	1	0.0195	50674	9.07
$348-11	tr|A0A024AHZ9|A0A024AHZ9_9NEOP Elongation factor 2 (Fragment) OS=Argosarchus horridus GN=Ef2 PE=2 SV=1	1	1	0.0411	23621.1	9.49
$348-12	tr|A0A024AGS6|A0A024AGS6_9NEOP Elongation factor 2 (Fragment) OS=Cnipsus rachis GN=Ef2 PE=2 SV=1	1	1	0.0411	23566	9.49
$348-13	tr|B4QT88|B4QT88_DROSI Elongation factor 1-alpha OS=Drosophila simulans GN=Dsim\GD21598 PE=3 SV=1	1	1	0.0195	50661.9	9.07
$348-14	tr|C6ZQR5|C6ZQR5_OCHTR Elongation factor 1-alpha (Fragment) OS=Ochlerotatus triseriatus PE=2 SV=1	1	1	0.0386	24855.3	9.45
$348-15	tr|Q0PWT7|Q0PWT7_DIACI Putative elongation factor 1-alpha (Fragment) OS=Diaphorina citri PE=2 SV=1	1	1	0.0738	13254.3	9.51
$348-16	tr|A0A024AGY4|A0A024AGY4_9NEOP Elongation factor 2 (Fragment) OS=Clitarchus sp. n. 2 LTD-2014 GN=Ef2 PE=2 SV=1	1	1	0.0411	23607	9.49
$348-17	tr|F4WSJ0|F4WSJ0_ACREC Elongation factor 1-alpha OS=Acromyrmex echinatior GN=G5I_08800 PE=3 SV=1	1	1	0.0195	50580.8	9.16
$348-18	tr|H9BYJ5|H9BYJ5_DIPPU Elongation factor 1-alpha (Fragment) OS=Diploptera punctata PE=2 SV=1	1	1	0.0214	46112.5	8.95
$348-19	tr|A0A024AGC4|A0A024AGC4_9NEOP Elongation factor 2 (Fragment) OS=Anchiale sp. LTD-2014 GN=Ef2 PE=2 SV=1	1	1	0.0411	23582	9.49
$348-20	tr|V5G2V3|V5G2V3_ANOGL Elongation factor 1-alpha (Fragment) OS=Anoplophora glabripennis GN=EF1A PE=3 SV=1	1	1	0.0248	39269.8	9.07
$348-21	tr|A0A024AGT7|A0A024AGT7_9NEOP Elongation factor 2 (Fragment) OS=Acanthoxyla sp. LTD-2014 GN=Ef2 PE=2 SV=1	1	1	0.0411	23607	9.49
$348-22	tr|A0A024AGA3|A0A024AGA3_9NEOP Elongation factor 2 (Fragment) OS=Pseudoclitarchus sentus GN=Ef2 PE=2 SV=1	1	1	0.0411	23607	9.49
$348-23	tr|B4KCG9|B4KCG9_DROMO Elongation factor 1-alpha OS=Drosophila mojavensis GN=Dmoj\GI23129 PE=3 SV=1	1	1	0.0195	50726	9.07
$348-24	tr|V5I9P6|V5I9P6_ANOGL Elongation factor 1-alpha OS=Anoplophora glabripennis GN=EF1A1 PE=3 SV=1	1	1	0.0193	51003.3	9.14
$348-25	tr|S6BBG8|S6BBG8_NEPCI Elongation factor 1-alpha (Fragment) OS=Nephotettix cincticeps GN=Nc_EF1_a PE=2 SV=1	1	1	0.0196	50249.3	8.96
$348-26	tr|A0A024AGA0|A0A024AGA0_9NEOP Elongation factor 2 (Fragment) OS=Tepakiphasma ngatikuri GN=Ef2 PE=2 SV=1	1	1	0.0411	23607	9.49
$348-27	tr|A0A024AGW9|A0A024AGW9_9NEOP Elongation factor 2 (Fragment) OS=Tectarchus huttoni GN=Ef2 PE=2 SV=1	1	1	0.0411	23579	9.49
$348-28	tr|K7DW95|K7DW95_PHACE Elongation factor 1-alpha OS=Phaedon cochleariae GN=ef1alpha PE=2 SV=1	1	1	0.0195	50411.6	9.11
$348-29	tr|J3JXE8|J3JXE8_DENPD Elongation factor 1-alpha OS=Dendroctonus ponderosae GN=D910_10484 PE=2 SV=1	1	1	0.0195	50579.8	9.04
$348-30	tr|N6TAF9|N6TAF9_DENPD Elongation factor 1-alpha (Fragment) OS=Dendroctonus ponderosae GN=YQE_06088 PE=3 SV=1	1	1	0.0053	192685	5.89
$348-31	tr|J9HYQ9|J9HYQ9_AEDAE Elongation factor 1-alpha OS=Aedes aegypti GN=AaeL_AAEL017301 PE=3 SV=1	1	1	0.0195	50489.8	9.07
$348-32	tr|A0A084WN46|A0A084WN46_9DIPT Elongation factor 1-alpha OS=Anopheles sinensis GN=ZHAS_00019716 PE=3 SV=1	1	1	0.0194	50382.5	9.16
$348-33	tr|A0A024AHZ4|A0A024AHZ4_9NEOP Elongation factor 2 (Fragment) OS=Clitarchus hookeri GN=Ef2 PE=2 SV=1	1	1	0.0411	23607	9.49
$348-34	tr|A9XXA7|A9XXA7_TRINI Elongation factor 1-alpha OS=Trichoplusia ni PE=2 SV=1	1	1	0.0194	50362.5	9.21
$348-35	tr|R4UKG3|R4UKG3_COPFO Elongation factor 1-alpha (EF1-alpha) protein OS=Coptotermes formosanus PE=2 SV=1	1	1	0.0317	31421.2	9.03
$348-36	tr|E0D8P8|E0D8P8_LOCMI Elongation factor 1-alpha OS=Locusta migratoria GN=EF1alpha PE=2 SV=1	1	1	0.0195	50643.8	9.1
$348-37	tr|S4NNA1|S4NNA1_9NEOP Elongation factor 1-alpha OS=Pararge aegeria PE=3 SV=1	1	1	0.0194	50318.5	9.13
$348-38	tr|E2AFT7|E2AFT7_CAMFO Elongation factor 1-alpha OS=Camponotus floridanus GN=EAG_03249 PE=4 SV=1	1	1	0.0361	27065	8.73
$348-39	tr|G6DNW1|G6DNW1_DANPL Elongation factor 1-alpha OS=Danaus plexippus GN=KGM_22294 PE=3 SV=1	1	1	0.015	66926.1	8.87
$348-40	tr|T1DN37|T1DN37_ANOAQ Elongation factor 1-alpha (Fragment) OS=Anopheles aquasalis PE=2 SV=1	1	1	0.0197	49638.6	9.12
$348-41	tr|B2DBL0|B2DBL0_PAPXU Elongation factor 1-alpha OS=Papilio xuthus PE=2 SV=1	1	1	0.0194	50382.5	9.16
$348-42	tr|A0A024AGS2|A0A024AGS2_9NEOP Elongation factor 2 (Fragment) OS=Micrarchus hystriculeus GN=Ef2 PE=2 SV=1	1	1	0.0411	23620	9.49
$348-43	tr|A0A024AGR9|A0A024AGR9_9NEOP Elongation factor 2 (Fragment) OS=Phasmatidae gen. 2 sp. 1 TRB-2010 GN=Ef2 PE=2 SV=1	1	1	0.0411	23566	9.49
$348-44	tr|B3MSX8|B3MSX8_DROAN Elongation factor 1-alpha OS=Drosophila ananassae GN=Dana\GF22982 PE=3 SV=1	1	1	0.0195	50631.9	9.07
$348-45	tr|Q5QBK9|Q5QBK9_CULSO Elongation factor 1-alpha OS=Culicoides sonorensis PE=2 SV=1	1	1	0.0194	50522.8	9.16
$348-46	tr|B0WRL9|B0WRL9_CULQU Elongation factor 1-alpha OS=Culex quinquefasciatus GN=CpipJ_CPIJ009655 PE=3 SV=1	1	1	0.0195	50422.6	9.08
$348-47	tr|A0A024AHB0|A0A024AHB0_9NEOP Elongation factor 2 (Fragment) OS=Niveaphasma annulata GN=Ef2 PE=2 SV=1	1	1	0.0411	23621.1	9.49
$348-48	tr|F1SZZ6|F1SZZ6_9HEMI Elongation factor 1-alpha OS=Riptortus pedestris GN=EF1a PE=2 SV=2	1	1	0.0195	50644.8	9.13
$348-49	tr|E2J7D9|E2J7D9_9HEMI Elongation factor 1-alpha OS=Triatoma matogrossensis PE=2 SV=1	1	1	0.0195	50511.8	9.06
$348-50	tr|A0A024AHX3|A0A024AHX3_9NEOP Elongation factor 2 (Fragment) OS=Tropidoderus sp. 1 LTD-2014 GN=Ef2 PE=2 SV=1	1	1	0.0411	23568	9.49
$348-51	tr|A0A024AHX8|A0A024AHX8_9NEOP Elongation factor 2 (Fragment) OS=Spinotectarchus acornutus GN=Ef2 PE=2 SV=1	1	1	0.0411	23621.1	9.49
$348-52	tr|A0A067R2L6|A0A067R2L6_ZOONE Elongation factor 1-alpha OS=Zootermopsis nevadensis GN=L798_08422 PE=3 SV=1	1	1	0.0195	50601.8	9.08
$348-53	tr|A0A024AGX4|A0A024AGX4_9NEOP Elongation factor 2 (Fragment) OS=Microcanachus sp. LTD-2014 GN=Ef2 PE=2 SV=1	1	1	0.0411	23566	9.49
$348-54	tr|B3P515|B3P515_DROER Elongation factor 1-alpha OS=Drosophila erecta GN=Dere\GG11826 PE=3 SV=1	1	1	0.0195	50661.9	9.07
$348-55	tr|B4IJ22|B4IJ22_DROSE Elongation factor 1-alpha OS=Drosophila sechellia GN=Dsec\GM16446 PE=3 SV=1	1	1	0.0195	50661.9	9.07
$348-56	tr|A0A024AGZ0|A0A024AGZ0_9NEOP Elongation factor 2 (Fragment) OS=Asprenas impennis GN=Ef2 PE=2 SV=1	1	1	0.0411	23566	9.49
$348-57	tr|B4JH67|B4JH67_DROGR Elongation factor 1-alpha OS=Drosophila grimshawi GN=Dgri\GH18651 PE=3 SV=1	1	1	0.0195	50754.1	9.07
$348-58	tr|B4J9V5|B4J9V5_DROGR Elongation factor 1-alpha OS=Drosophila grimshawi GN=Dgri\GH21478 PE=3 SV=1	1	1	0.0194	50286.3	9.1
$348-59	tr|A0A024AHY8|A0A024AHY8_9NEOP Elongation factor 2 (Fragment) OS=Phasmatidae gen. 1 sp. 1 TRB-2010 GN=Ef2 PE=2 SV=1	1	1	0.0411	23552	9.49
$348-60	tr|A0A024AGR5|A0A024AGR5_9NEOP Elongation factor 2 (Fragment) OS=Tectarchus salebrosus GN=Ef2 PE=2 SV=1	1	1	0.0411	23621.1	9.49
$348-61	tr|A0A026WZA9|A0A026WZA9_CERBI Elongation factor 1-alpha OS=Cerapachys biroi GN=X777_07738 PE=3 SV=1	1	1	0.0195	50550.8	9.16
$348-62	tr|E2B5C8|E2B5C8_HARSA Elongation factor 1-alpha OS=Harpegnathos saltator GN=EAI_07460 PE=4 SV=1	1	1	0.0345	28395.6	9.39
$348-63	tr|A0A024AHA5|A0A024AHA5_9NEOP Elongation factor 2 (Fragment) OS=Tectarchus ovobessus GN=Ef2 PE=2 SV=1	1	1	0.0411	23607	9.49
$348-64	tr|B4N8S9|B4N8S9_DROWI Elongation factor 1-alpha OS=Drosophila willistoni GN=Dwil\GK12116 PE=3 SV=1	1	1	0.0195	50617.9	9.07
$348-65	tr|H9JDB9|H9JDB9_BOMMO Elongation factor 1-alpha OS=Bombyx mori GN=Bmo.4342 PE=3 SV=1	1	1	0.0195	50632.9	9.06
$348-66	tr|W4WB71|W4WB71_ATTCE Elongation factor 1-alpha OS=Atta cephalotes PE=3 SV=1	1	1	0.0195	50580.8	9.16
$348-67	tr|T1H0C2|T1H0C2_MEGSC Uncharacterized protein OS=Megaselia scalaris PE=4 SV=1	1	1	0.0209	46124.4	9.22
$348-68	tr|U5EZC0|U5EZC0_9DIPT Elongation factor 1-alpha OS=Corethrella appendiculata PE=2 SV=1	1	1	0.0194	50384.4	9.16
$348-69	tr|U5EZD2|U5EZD2_9DIPT Elongation factor 1-alpha (Fragment) OS=Corethrella appendiculata PE=2 SV=1	1	1	0.0198	49627.7	9.06
$348-70	tr|K7J3V0|K7J3V0_NASVI Elongation factor 1-alpha OS=Nasonia vitripennis GN=LOC100114989 PE=3 SV=1	1	1	0.0195	50584.8	9.16
$348-71	tr|D7EJP0|D7EJP0_TRICA Elongation factor 1-alpha OS=Tribolium castaneum GN=TcasGA2_TC001880 PE=3 SV=1	1	1	0.0195	50296.6	9.15
$348-72	tr|D6WKQ3|D6WKQ3_TRICA Elongation factor 1-alpha OS=Tribolium castaneum GN=TcasGA2_TC010452 PE=3 SV=1	1	1	0.0195	50384.5	9.1
$348-73	tr|U5EXD5|U5EXD5_9DIPT Elongation factor 1-alpha (Fragment) OS=Corethrella appendiculata PE=2 SV=1	1	1	0.0198	49609.6	9.06
$348-74	tr|B4H596|B4H596_DROPE GL10092 OS=Drosophila persimilis GN=Dper\GL10092 PE=4 SV=1	1	1	0.1429	6792.95	10.1
$348-75	tr|Q297R9|Q297R9_DROPS Elongation factor 1-alpha OS=Drosophila pseudoobscura pseudoobscura GN=Dpse\GA15055 PE=3 SV=1	1	1	0.0195	50629.9	9.07
$348-76	tr|A0A024AGT1|A0A024AGT1_9NEOP Elongation factor 2 (Fragment) OS=Asteliaphasma jucundum GN=Ef2 PE=2 SV=1	1	1	0.0411	23607	9.49
$348-77	tr|T1DMZ2|T1DMZ2_ANOAQ Elongation factor 1-alpha OS=Anopheles aquasalis PE=2 SV=1	1	1	0.0195	50454.6	9.1
$348-78	tr|B4G2Y2|B4G2Y2_DROPE Elongation factor 1-alpha OS=Drosophila persimilis GN=Dper\GL23995 PE=3 SV=1	1	1	0.0195	50629.9	9.07
$348-79	tr|Q28XB6|Q28XB6_DROPS Elongation factor 1-alpha OS=Drosophila pseudoobscura pseudoobscura GN=Dpse\GA20951 PE=3 SV=2	1	1	0.0194	50356.4	9.14
$348-80	tr|A0A024AGB4|A0A024AGB4_9NEOP Elongation factor 2 (Fragment) OS=Ctenomorpha sp. LTD-2014 GN=Ef2 PE=2 SV=1	1	1	0.0411	23582	9.49
$348-81	tr|A0A024AGB8|A0A024AGB8_9NEOP Elongation factor 2 (Fragment) OS=Canachus sp. LTD-2014 GN=Ef2 PE=2 SV=1	1	1	0.0411	23536	9.49
$348-82	tr|Q6RFY9|Q6RFY9_HOMVI Elongation factor 1-alpha OS=Homalodisca vitripennis GN=EF1a PE=2 SV=1	1	1	0.0195	50509.7	9.08
$348-83	tr|A0A023FBG1|A0A023FBG1_TRIIF Elongation factor 1-alpha OS=Triatoma infestans PE=2 SV=1	1	1	0.0195	50485.7	9.07
$348-84	tr|T1GAK2|T1GAK2_MEGSC Uncharacterized protein OS=Megaselia scalaris PE=4 SV=1	1	1	0.0804	12555.6	9.94
$348-85	tr|A0A024AHY3|A0A024AHY3_9NEOP Elongation factor 2 (Fragment) OS=Micrarchus sp. n. 3 LTD-2014 GN=Ef2 PE=2 SV=1	1	1	0.0411	23634.1	9.49
$348-86	tr|A0A024AHC5|A0A024AHC5_9NEOP Elongation factor 2 (Fragment) OS=Asprenas sp. LTD-2014 GN=Ef2 PE=2 SV=1	1	1	0.0411	23522	9.49
$348-87	tr|X1WYN8|X1WYN8_ACYPI Elongation factor 1-alpha OS=Acyrthosiphon pisum GN=LOC100168919 PE=3 SV=1	1	1	0.0195	50281.6	9.1
$348-88	tr|A0A034VCF3|A0A034VCF3_BACDO Elongation factor 1-alpha OS=Bactrocera dorsalis GN=EF1A2 PE=3 SV=1	1	1	0.0217	45373	9.05
$348-89	tr|A0A034VV79|A0A034VV79_BACDO Elongation factor 1-alpha OS=Bactrocera dorsalis GN=EF1A1 PE=3 SV=1	1	1	0.0194	50342.4	9.14
$348-90	tr|E2E0Q9|E2E0Q9_BACDO Elongation factor 1-alpha OS=Bactrocera dorsalis GN=EF1a PE=2 SV=1	1	1	0.0194	50419.4	8.73
$348-91	tr|J9K1S3|J9K1S3_ACYPI Elongation factor 1-alpha OS=Acyrthosiphon pisum GN=LOC100574673 PE=3 SV=1	1	1	0.0195	50277.6	9.13
$348-92	tr|B4PP14|B4PP14_DROYA Elongation factor 1-alpha OS=Drosophila yakuba GN=Dyak\GE10959 PE=3 SV=1	1	1	0.0195	50661.9	9.07
$348-93	tr|C4WV27|C4WV27_ACYPI ACYPI006711 protein OS=Acyrthosiphon pisum GN=ACYPI006711 PE=2 SV=1	1	1	0.0481	20092	9.39
$348-94	tr|A0A024AGW4|A0A024AGW4_9NEOP Elongation factor 2 (Fragment) OS=Tropidoderus sp. 2 LTD-2014 GN=Ef2 PE=2 SV=1	1	1	0.0411	23580	9.49
$348-95	tr|C9WPP0|C9WPP0_ANTPE Elongation factor 1-alpha OS=Antheraea pernyi PE=2 SV=1	1	1	0.0194	50463.6	9.05
$348-96	tr|Q7PT29|Q7PT29_ANOGA Elongation factor 1-alpha OS=Anopheles gambiae GN=AgaP_AGAP007406 PE=3 SV=3	1	1	0.0194	50382.6	9.16
$348-97	tr|A0A087ZRE3|A0A087ZRE3_APIME Elongation factor 1-alpha OS=Apis mellifera GN=EF1a-F2 PE=3 SV=1	1	1	0.0195	50337.7	9.13
$348-98	tr|Q9GSL3|Q9GSL3_CORCP Elongation factor-1 alpha (Fragment) OS=Corcyra cephalonica GN=EF-1a PE=2 SV=1	1	1	0.0789	12211	9.61
$348-99	tr|B0WQ61|B0WQ61_CULQU Elongation factor 1-alpha OS=Culex quinquefasciatus GN=CpipJ_CPIJ009303 PE=3 SV=1	1	1	0.0187	52214.6	9.23
$348-100	tr|B6DDS9|B6DDS9_ANODA Translation elongation factor EF-1 alpha/Tu (Fragment) OS=Anopheles darlingi PE=2 SV=1	1	1	0.0874	11086.7	9.55
$348-101	tr|O61334|O61334_APIME Elongation factor 1-alpha OS=Apis mellifera PE=3 SV=1	1	1	0.0195	50309.6	9.13
$348-102	tr|K7IVS1|K7IVS1_NASVI Elongation factor 1-alpha OS=Nasonia vitripennis GN=EF-1a PE=3 SV=1	1	1	0.0195	50203.4	9.13
$348-103	tr|C6TP87|C6TP87_DROME Elongation factor 1-alpha OS=Drosophila melanogaster GN=Ef1alpha48D-RA PE=2 SV=1	1	1	0.0194	50306.3	9.14
$348-104	tr|Q25BM8|Q25BM8_ATHRO Elongation factor 1-alpha OS=Athalia rosae GN=EF-1-alpha PE=2 SV=1	1	1	0.0195	50124.3	9.17
$348-105	tr|V9IFS9|V9IFS9_APICE Elongation factor 1-alpha OS=Apis cerana GN=ACCB06549 PE=2 SV=1	1	1	0.0195	50337.7	9.13
$348-106	tr|B4P5Z5|B4P5Z5_DROYA Elongation factor 1-alpha OS=Drosophila yakuba GN=Dyak\GE12389 PE=3 SV=1	1	1	0.0194	50323.3	9.14
$348-107	tr|K7IVS2|K7IVS2_NASVI Uncharacterized protein OS=Nasonia vitripennis GN=EF-1a PE=4 SV=1	1	1	0.0211	46722.4	9.14
$348-108	tr|H9J271|H9J271_BOMMO Elongation factor 1-alpha OS=Bombyx mori GN=EF1a PE=2 SV=1	1	1	0.0194	50387.5	9.21
$348-109	tr|L7WID6|L7WID6_SPOLT Elongation factor 1-alpha OS=Spodoptera litura PE=2 SV=1	1	1	0.0194	50377.5	9.16
$348-110	tr|E2A252|E2A252_CAMFO Elongation factor 1-alpha OS=Camponotus floridanus GN=EAG_13423 PE=3 SV=1	1	1	0.0195	50252.4	9.13
$348-111	sp|P29520|EF1A_BOMMO Elongation factor 1-alpha OS=Bombyx mori PE=2 SV=1	1	1	0.0194	50371.5	9.24
$348-112	tr|Q8T3U3|Q8T3U3_DROME GM14559p OS=Drosophila melanogaster GN=Ef1alpha48D PE=2 SV=1	1	1	0.0249	38797.1	9.03
$348-113	tr|W5JEK7|W5JEK7_ANODA Elongation factor 1-alpha OS=Anopheles darlingi GN=AND_007083 PE=3 SV=1	1	1	0.0194	50425.5	9.16
$348-114	tr|B3NSB3|B3NSB3_DROER Elongation factor 1-alpha OS=Drosophila erecta GN=Dere\GG20229 PE=3 SV=1	1	1	0.0194	50306.3	9.14
$348-115	tr|A0A026WES7|A0A026WES7_CERBI Elongation factor 1-alpha OS=Cerapachys biroi GN=X777_07007 PE=3 SV=1	1	1	0.0195	50217.5	9.13
$348-116	tr|E2C284|E2C284_HARSA Elongation factor 1-alpha OS=Harpegnathos saltator GN=EAI_03413 PE=3 SV=1	1	1	0.0195	50252.5	9.13
$348-117	tr|B3MG36|B3MG36_DROAN Elongation factor 1-alpha OS=Drosophila ananassae GN=Dana\GF13105 PE=3 SV=1	1	1	0.0194	50326.4	9.1
$348-118	tr|B4HNU8|B4HNU8_DROSE GM21316 (Fragment) OS=Drosophila sechellia GN=Dsec\GM21316 PE=4 SV=1	1	1	0.0255	37892.2	9.12
$348-119	tr|B4MYN1|B4MYN1_DROWI Elongation factor 1-alpha OS=Drosophila willistoni GN=Dwil\GK22048 PE=3 SV=1	1	1	0.0194	50316.4	9.1
$348-120	tr|W4WFU5|W4WFU5_ATTCE Elongation factor 1-alpha OS=Atta cephalotes PE=3 SV=1	1	1	0.0195	50273.6	9.13
$348-121	tr|C9K4M9|C9K4M9_POLVA Elongation factor 1-alpha OS=Polypedilum vanderplanki GN=PvEf1-alpha PE=2 SV=1	1	1	0.0194	50452.7	9.17
$348-122	tr|W5JJ91|W5JJ91_ANODA Elongation factor 1-alpha OS=Anopheles darlingi GN=AND_005439 PE=3 SV=1	1	1	0.0195	50454.6	9.1
$348-123	tr|V9IC88|V9IC88_APICE Elongation factor 1-alpha OS=Apis cerana GN=ACCB01298.1 PE=2 SV=1	1	1	0.0195	50520.8	9.16
$348-124	tr|J3JTQ7|J3JTQ7_DENPD Elongation factor 1-alpha OS=Dendroctonus ponderosae GN=D910_12053 PE=2 SV=1	1	1	0.0194	50441.6	9.21
$348-125	tr|Q1HR88|Q1HR88_AEDAE Elongation factor 1-alpha OS=Aedes aegypti GN=AaeL_AAEL017096 PE=2 SV=1	1	1	0.0194	50472.5	9.16
$348-126	tr|A4V3Q6|A4V3Q6_DROME Elongation factor 1-alpha OS=Drosophila melanogaster GN=Ef1alpha100E PE=3 SV=1	1	1	0.0195	50661.9	9.07
$348-127	tr|E0D8P7|E0D8P7_GRYBI Elongation factor 1-alpha OS=Gryllus bimaculatus GN=EF1alpha PE=2 SV=1	1	1	0.0195	50581.7	9.1
$348-128	tr|R4G8S8|R4G8S8_RHOPR Elongation factor 1-alpha OS=Rhodnius prolixus PE=2 SV=1	1	1	0.0195	50517.7	9.07
$348-129	tr|A0A024AHC0|A0A024AHC0_9NEOP Elongation factor 2 (Fragment) OS=Clitarchus sp. n. 1 LTD-2014 GN=Ef2 PE=2 SV=1	1	1	0.0411	23607	9.49
$348-130	tr|A0A024AGA8|A0A024AGA8_9NEOP Elongation factor 2 (Fragment) OS=Micrarchus sp. n. 1 LTD-2014 GN=Ef2 PE=2 SV=1	1	1	0.0411	23620	9.49
$348-131	tr|E0VBY2|E0VBY2_PEDHC Elongation factor 1-alpha, putative OS=Pediculus humanus subsp. corporis GN=Phum_PHUM075480 PE=4 SV=1	1	1	0.0215	45848.3	9.29
$348-132	tr|I3TBA3|I3TBA3_CRYPU Elongation factor 1-alpha OS=Cryptocercus punctulatus PE=2 SV=1	1	1	0.0195	50600.8	9.07
$348-133	tr|A0A069DZ22|A0A069DZ22_9HEMI Elongation factor 1-alpha OS=Panstrongylus megistus PE=2 SV=1	1	1	0.0195	50533.7	9.07
$348-134	tr|A0A024AGY0|A0A024AGY0_9NEOP Elongation factor 2 (Fragment) OS=Leosthenes sp. LTD-2014 GN=Ef2 PE=2 SV=1	1	1	0.0411	23490	9.57
$348-135	tr|E9ILN0|E9ILN0_SOLIN Elongation factor 1-alpha (Fragment) OS=Solenopsis invicta GN=SINV_00446 PE=3 SV=1	1	1	0.0197	49775.9	9.08
$348-136	tr|T1PAM6|T1PAM6_MUSDO Elongation factor 1-alpha OS=Musca domestica PE=2 SV=1	1	1	0.0194	50363.4	9.1
$348-137	tr|W8CBX4|W8CBX4_CERCA Elongation factor 1-alpha (Fragment) OS=Ceratitis capitata GN=EF1A2 PE=2 SV=1	1	1	0.0196	50150.2	9.17
$348-138	tr|F4WFA8|F4WFA8_ACREC Elongation factor 1-alpha OS=Acromyrmex echinatior GN=G5I_04315 PE=3 SV=1	1	1	0.0195	50227.5	9.13
$348-139	tr|I4DLT8|I4DLT8_PAPPL Elongation factor 1-alpha OS=Papilio polytes PE=2 SV=1	1	1	0.0194	50365.4	9.16
$348-140	tr|B4KSD1|B4KSD1_DROMO Elongation factor 1-alpha OS=Drosophila mojavensis GN=Dmoj\GI19955 PE=3 SV=1	1	1	0.0194	50368.4	9.11
$348-141	tr|B4QC46|B4QC46_DROSI Elongation factor 1-alpha OS=Drosophila simulans GN=Dsim\GD10821 PE=3 SV=1	1	1	0.0195	49811.6	8.99
$348-142	sp|P19039|EF1A_APIME Elongation factor 1-alpha OS=Apis mellifera PE=3 SV=1	1	1	0.0195	50520.8	9.16
$348-143	sp|P27634|EF1A_RHYAM Elongation factor 1-alpha (Fragment) OS=Rhynchosciara americana PE=2 SV=1	1	1	0.0218	44516.8	9.29
$348-144	tr|F5HL97|F5HL97_ANOGA Elongation factor 1-alpha OS=Anopheles gambiae GN=AgaP_AGAP003541 PE=3 SV=1	1	1	0.0195	50442.6	9.06
$348-145	tr|C9E272|C9E272_9NEOP Elongation factor 1-alpha OS=Heliconius melpomene PE=2 SV=1	1	1	0.0194	50347.4	9.16
$348-146	tr|B4MDX7|B4MDX7_DROVI Elongation factor 1-alpha OS=Drosophila virilis GN=Dvir\GJ17887 PE=3 SV=1	1	1	0.0194	50340.4	9.1
$348-147	sp|P05303|EF1A2_DROME Elongation factor 1-alpha 2 OS=Drosophila melanogaster GN=Ef1alpha100E PE=2 SV=2	1	1	0.0195	50661.9	9.07
$348-148	sp|P08736|EF1A1_DROME Elongation factor 1-alpha 1 OS=Drosophila melanogaster GN=Ef1alpha48D PE=1 SV=2	1	1	0.0194	50306.3	9.14
	R14077_11_PROTEIN,8138	R.QTVAVGVIK.A ! R.QTVAVGVIK.S ! R.QTVAVGVIK.Q ! R.QTVAVGVIK.G ! R.QTVAVGVIK.V ! K.QTVAVGVIK.A ! R.QTVAVGVIK.N	914.567	-0.00119	2	1	53.26	0	0.00241	0|0	P08736/P29520/Q8T3U3/W5JEK7/H9J271/L7WID6/E2A252/B3NSB3/B4HNU8/B4MYN1/W4WFU5/A0A026WES7/E2C284/B3MG36/Q9GSL3/B0WQ61/B6DDS9/C9WPP0/Q7PT29/A0A087ZRE3/O61334/V9IFS9/B4P5Z5/K7IVS2/K7IVS1/C6TP87/Q25BM8/C9K4M9/F4WFA8/I4DLT8/B4KSD1/E9ILN0/T1PAM6/W8CBX4/B4QC46/C9E272/B4MDX7 ! P05303/P19039/P27634/F5HL97/Q1HR88/A4V3Q6/E0D8P7/W5JJ91/V9IC88/J3JTQ7/R4G8S8/I3TBA3/A0A069DZ22/A0A024AGY0/A0A024AHC0/A0A024AGA8/E0…		8.75	0		0	2	MASCOT		T
$349-1	tr|A0A026W959|A0A026W959_CERBI Methionyl-tRNA synthetase, mitochondrial OS=Cerapachys biroi GN=X777_08073 PE=4 SV=1	1	1	0.0149	93323.4	6.5
	R14077_11_PROTEIN,6070	K.QVDDAEATKELK.A	1346.68	0.02569	2	1	25.88	0	2.18	0|0	A0A026W959		4.32	1		0	2	MASCOT		T
$350-1	tr|A0A026WBD9|A0A026WBD9_CERBI Microtubule-associated protein futsch OS=Cerapachys biroi GN=X777_06342 PE=4 SV=1	1	1	0.0016	544470	5
	R14077_11_PROTEIN,5553	R.SSSIASEK.L	808.405	-0.01538	2	1	21.55	0	4.4	0|0	A0A026WBD9		5.72	0		0	2	MASCOT		T
$351-1	tr|A0A026WIS1|A0A026WIS1_CERBI MOG interacting and ectopic P-granules protein OS=Cerapachys biroi GN=X777_04462 PE=4 SV=1	1	1	0.0063	123318	5.83
$351-2	tr|Q59DY8|Q59DY8_DROME CG33552-PA OS=Drosophila melanogaster GN=CG33552 PE=4 SV=1	1	1	0.0446	18403.6	9.54
	R14077_11_PROTEIN,6982	K.KIAEENK.C ! K.KLAEENK.D	831.457	-0.00389	2	1	26.73	0	1.94	0|0	Q59DY8 ! A0A026WIS1		6.14	1		0	2	MASCOT		T
$352-1	tr|A0A026WJ51|A0A026WJ51_CERBI Uncharacterized protein OS=Cerapachys biroi GN=X777_03917 PE=4 SV=1	1	1	0.0441	16105.1	8.41
$352-2	tr|A0A026X2S7|A0A026X2S7_CERBI Uncharacterized protein (Fragment) OS=Cerapachys biroi GN=X777_10511 PE=4 SV=1	1	1	0.0426	16588.5	5.93
$352-3	tr|B3MI05|B3MI05_DROAN GF13744 OS=Drosophila ananassae GN=Dana\GF13744 PE=4 SV=1	1	1	0.0127	54494.9	7.71
$352-4	tr|B4JA73|B4JA73_DROGR GH10334 OS=Drosophila grimshawi GN=Dgri\GH10334 PE=4 SV=1	1	1	0.0357	19717.3	9.28
$352-5	tr|B4K3B7|B4K3B7_DROGR GH25289 OS=Drosophila grimshawi GN=Dgri\GH25289 PE=4 SV=1	1	1	0.0357	19705.4	9.39
$352-6	tr|B3NKC8|B3NKC8_DROER GG20936 OS=Drosophila erecta GN=Dere\GG20936 PE=4 SV=1	1	1	0.0127	54705	8.62
$352-7	tr|B0X1W3|B0X1W3_CULQU Putative uncharacterized protein OS=Culex quinquefasciatus GN=CpipJ_CPIJ013283 PE=4 SV=1	1	1	0.0133	52879.7	7.39
$352-8	tr|D7GXK6|D7GXK6_TRICA Putative uncharacterized protein OS=Tribolium castaneum GN=TcasGA2_TC004227 PE=4 SV=1	1	1	0.0047	147397	9.03
$352-9	tr|D7GXK4|D7GXK4_TRICA Putative uncharacterized protein OS=Tribolium castaneum GN=TcasGA2_TC002032 PE=4 SV=1	1	1	0.0154	44074.6	8.39
$352-10	tr|D6WW09|D6WW09_TRICA Putative uncharacterized protein OS=Tribolium castaneum GN=TcasGA2_TC006308 PE=4 SV=1	1	1	0.0182	38623.6	8.54
$352-11	tr|A0A087ZRF2|A0A087ZRF2_APIME Uncharacterized protein OS=Apis mellifera GN=LOC724170 PE=4 SV=1	1	1	0.0185	37503.7	9.15
$352-12	tr|V9IEC4|V9IEC4_APICE DNA polymerase beta OS=Apis cerana GN=ACCB02611 PE=2 SV=1	1	1	0.0178	38616.2	9.29
$352-13	tr|A0A023F8J0|A0A023F8J0_TRIIF Putative thioredoxin/protein disulfide isomerase (Fragment) OS=Triatoma infestans PE=2 SV=1	1	1	0.0185	36650.8	4.87
	R14077_11_PROTEIN,5600	R.TIDDIK.V ! K.TIDDLK.D ! K.TIDDLK.S ! K.TIDDLK.E ! K.TLDDLK.K ! R.TLDDLK.N ! K.TLDDLK.T ! K.TLDDLK.R	704.382	0.00037	2	1	33.57	0	0.457	0|0	B4JA73/B4K3B7 ! B3NKC8 ! A0A026WJ51/A0A026X2S7/B3MI05 ! B0X1W3 ! A0A087ZRF2/V9IEC4 ! A0A023F8J0 ! D7GXK6/D7GXK4 ! D6WW09		4.21	0		0	2	MASCOT		T
$353-1	tr|A0A026WK83|A0A026WK83_CERBI Tyrosine-protein phosphatase 10D OS=Cerapachys biroi GN=X777_03002 PE=4 SV=1	1	1	0.004	171086	5.42
$353-2	tr|A0A084VB38|A0A084VB38_9DIPT AGAP010790-PA-like protein OS=Anopheles sinensis GN=ZHAS_00001202 PE=4 SV=1	1	1	0.0015	466160	5.94
$353-3	tr|T1GA20|T1GA20_MEGSC Uncharacterized protein OS=Megaselia scalaris PE=4 SV=1	1	1	0.0015	467036	5.86
	R14077_11_PROTEIN,6793	R.TVISPR.T ! M.TVLSPR.L ! K.TVLSPR.F	672.404	-0.00017	2	1	24.82	0	2.6	0|0	T1GA20 ! A0A026WK83 ! A0A084VB38		9.41	0		0	2	MASCOT		T
$354-1	tr|A0A026WL01|A0A026WL01_CERBI Translocon-associated protein subunit alpha OS=Cerapachys biroi GN=X777_02970 PE=4 SV=1	1	1	0.0214	31182.4	4.71
$354-2	tr|A0A088A6M3|A0A088A6M3_APIME Uncharacterized protein OS=Apis mellifera GN=LOC551353 PE=4 SV=1	1	1	0.0203	33460.5	4.94
	R14077_11_PROTEIN,7190	R.INKSPR.T	714.426	0.01159	2	1	32.56	0	0.229	0|0	A0A026WL01/A0A088A6M3		11	1		0	2	MASCOT		T
$355-1	tr|A0A026WP85|A0A026WP85_CERBI Vesicle transport protein SEC20 OS=Cerapachys biroi GN=X777_00875 PE=4 SV=1	1	1	0.0308	25151.5	8.67
	R14077_11_PROTEIN,13629	K.YVADLIR.Q	849.483	0.00018	2	1	27.77	0	0.913	0|0	A0A026WP85		5.84	0		0	2	MASCOT		T
$356-1	tr|A0A026WPC2|A0A026WPC2_CERBI Spectrin beta chain, brain OS=Cerapachys biroi GN=X777_00920 PE=4 SV=1	1	1	0.0019	429270	5.87
	R14077_11_PROTEIN,4391	K.AEIDGRK.D	788.426	0.01175	2	1	20.88	0	6.34	0|0	A0A026WPC2		6.11	1		0	2	MASCOT		T
$357-1	tr|A0A026WQE3|A0A026WQE3_CERBI Hydrocephalus-inducing protein-like protein OS=Cerapachys biroi GN=X777_01224 PE=4 SV=1	1	1	0.0044	153426	6.92
$357-2	tr|K7JQB3|K7JQB3_NASVI Uncharacterized protein OS=Nasonia vitripennis PE=4 SV=1	1	1	0.0014	487124	5.71
$357-3	tr|K7J7F8|K7J7F8_NASVI Uncharacterized protein OS=Nasonia vitripennis GN=LOC100115519 PE=4 SV=1	1	1	0.0073	93711.1	6.49
	R14077_11_PROTEIN,11466	R.VDFVIK.E ! R.VDFVLK.A	720.429	0.00122	2	1	20.02	0	3.99	0|0	A0A026WQE3/K7JQB3 ! K7J7F8		5.81	0		0	2	MASCOT		T
$358-1	tr|A0A026WUQ0|A0A026WUQ0_CERBI Uncharacterized protein (Fragment) OS=Cerapachys biroi GN=X777_16573 PE=4 SV=1	1	1	0.0169	49826.7	7.48
	R14077_11_PROTEIN,3585	K.IIGNGGK.E	658.388	8e-05	2	1	23.43	0	3.99	0|0	A0A026WUQ0		8.75	0		0	2	MASCOT		T
$359-1	tr|A0A026WX50|A0A026WX50_CERBI Uncharacterized protein OS=Cerapachys biroi GN=X777_13410 PE=4 SV=1	1	1	0.0578	35557	10.66
	R14077_11_PROTEIN,10550	R.RGGGSGGKGVGGGGGETQR.G	1630.8	0.00729	2	1	21.92	0	3.49	0|0	A0A026WX50		10.84	2		0	2	MASCOT		T
$360-1	tr|A0A034V1F0|A0A034V1F0_BACDO Protein lava lamp OS=Bactrocera dorsalis GN=LVA PE=4 SV=1	1	1	0.0025	406972	4.8
	R14077_11_PROTEIN,10073	K.YEEQIEQLK.L	1179.59	-0.01067	2	1	25.43	0	1.79	0|0	A0A034V1F0		4.25	0		0	2	MASCOT		T
$361-1	tr|A0A034V1K5|A0A034V1K5_BACDO Protein Wnt (Fragment) OS=Bactrocera dorsalis GN=WNT5 PE=3 SV=1	1	1	0.0205	48155.3	9.14
	R14077_11_PROTEIN,4028	R.TAAM*ATAQK.S	908.451	-0.00663	2	1	22.22	0	3.82	0|0	A0A034V1K5		8.41	0	15.994919 Oxidation (M)	0	2	MASCOT		T
$362-1	tr|A0A034VB43|A0A034VB43_BACDO Coiled-coil domain-containing protein 6 OS=Bactrocera dorsalis GN=CCDC6 PE=4 SV=1	1	1	0.0168	58637.9	6.42
$362-2	tr|Q17LG1|Q17LG1_AEDAE AAEL001379-PA OS=Aedes aegypti GN=AAEL001379 PE=4 SV=1	1	1	0.0204	49334.7	6.08
$362-3	tr|T1E8P3|T1E8P3_ANOAQ Uncharacterized protein OS=Anopheles aquasalis PE=2 SV=1	1	1	0.0199	50184.7	5.94
$362-4	tr|B4KW88|B4KW88_DROMO GI12063 OS=Drosophila mojavensis GN=Dmoj\GI12063 PE=4 SV=1	1	1	0.0175	56364.6	6.35
$362-5	tr|T1PBD1|T1PBD1_MUSDO Uncharacterized protein OS=Musca domestica PE=2 SV=1	1	1	0.0181	55080.9	6.13
$362-6	tr|C9QPB0|C9QPB0_DROME FI12105p OS=Drosophila melanogaster PE=2 SV=1	1	1	0.0158	62469.5	8.39
$362-7	tr|Q8IHE7|Q8IHE7_DROME AT08590p OS=Drosophila melanogaster GN=CG6664 PE=2 SV=1	1	1	0.0158	62482.5	8.39
$362-8	tr|Q29EX4|Q29EX4_DROPS GA19762 OS=Drosophila pseudoobscura pseudoobscura GN=Dpse\GA19762 PE=4 SV=2	1	1	0.0175	56648.9	6.42
$362-9	tr|A0A084W2S1|A0A084W2S1_9DIPT AGAP005883-PA-like protein OS=Anopheles sinensis GN=ZHAS_00012392 PE=4 SV=1	1	1	0.02	49756.1	5.84
$362-10	tr|W8BKP0|W8BKP0_CERCA Coiled-coil domain-containing protein 6 (Fragment) OS=Ceratitis capitata GN=CCDC6 PE=2 SV=1	1	1	0.022	46041.6	6.66
$362-11	tr|B4QND7|B4QND7_DROSI GD12432 OS=Drosophila simulans GN=Dsim\GD12432 PE=4 SV=1	1	1	0.0169	57816.9	6.33
$362-12	tr|B4LHN5|B4LHN5_DROVI GJ13334 OS=Drosophila virilis GN=Dvir\GJ13334 PE=4 SV=1	1	1	0.0172	56634.8	6.41
$362-13	tr|B3NDE5|B3NDE5_DROER GG15836 OS=Drosophila erecta GN=Dere\GG15836 PE=4 SV=1	1	1	0.017	57652.8	6.22
$362-14	tr|B4HK98|B4HK98_DROSE GM24355 OS=Drosophila sechellia GN=Dsec\GM24355 PE=4 SV=1	1	1	0.0169	57829	6.33
$362-15	tr|B4N4W3|B4N4W3_DROWI GK20433 OS=Drosophila willistoni GN=Dwil\GK20433 PE=4 SV=1	1	1	0.0169	58500.9	6.56
$362-16	tr|Q9VVC8|Q9VVC8_DROME CG6664, isoform A OS=Drosophila melanogaster GN=CG6664 PE=2 SV=1	1	1	0.0169	57806	6.28
$362-17	tr|W5J9J9|W5J9J9_ANODA Uncharacterized protein OS=Anopheles darlingi GN=AND_008970 PE=4 SV=1	1	1	0.02	50181.7	5.94
$362-18	tr|B4IZL1|B4IZL1_DROGR GH17058 OS=Drosophila grimshawi GN=Dgri\GH17058 PE=4 SV=1	1	1	0.0174	56229.2	6.13
$362-19	tr|B4PJZ6|B4PJZ6_DROYA GE22176 OS=Drosophila yakuba GN=Dyak\GE22176 PE=4 SV=1	1	1	0.0169	57766.9	6.22
$362-20	tr|U5ER74|U5ER74_9DIPT Uncharacterized protein OS=Corethrella appendiculata PE=2 SV=1	1	1	0.0209	48879.3	5.84
$362-21	tr|B4H5N3|B4H5N3_DROPE GL16067 OS=Drosophila persimilis GN=Dper\GL16067 PE=4 SV=1	1	1	0.0175	56621.9	6.42
$362-22	tr|B3M440|B3M440_DROAN GF10490 OS=Drosophila ananassae GN=Dana\GF10490 PE=4 SV=1	1	1	0.0168	58076.5	6.41
$362-23	tr|B0W5B1|B0W5B1_CULQU Putative uncharacterized protein OS=Culex quinquefasciatus GN=CpipJ_CPIJ002230 PE=4 SV=1	1	1	0.0184	54686	6.47
$362-24	tr|Q7PNQ2|Q7PNQ2_ANOGA AGAP005883-PA OS=Anopheles gambiae GN=AgaP_AGAP005883 PE=4 SV=3	1	1	0.0206	48774	5.99
	R14077_11_PROTEIN,10215	R.IESLTQQNK.V	1060.56	-0.00417	2	1	26.08	0	2.11	0|0	A0A034VB43/Q17LG1/Q9VVC8/W5J9J9/B4IZL1/B3NDE5/B4HK98/B4N4W3/B3M440/B0W5B1/Q7PNQ2/B4PJZ6/U5ER74/B4H5N3/C9QPB0/Q8IHE7/Q29EX4/T1E8P3/B4KW88/T1PBD1/W8BKP0/B4QND7/B4LHN5/A0A084W2S1		6	0		0	2	MASCOT		T
$363-1	tr|A0A034VDE1|A0A034VDE1_BACDO Tyrosine-protein phosphatase 69D OS=Bactrocera dorsalis GN=PTP69 PE=4 SV=1	1	1	0.0046	172172	6.55
$363-2	tr|W8BFL1|W8BFL1_CERCA Tyrosine-protein phosphatase 69D OS=Ceratitis capitata GN=PTP69 PE=2 SV=1	1	1	0.0046	171845	6.39
	R14077_11_PROTEIN,11362	K.M*GDYLVR.N ! R.M*GDYLVR.S	869.419	0.00244	2	1	26.26	0	0.696	0|0	A0A034VDE1 ! W8BFL1		5.59	0	15.994919 Oxidation (M)	0	2	MASCOT		T
$364-1	tr|A0A034VND8|A0A034VND8_BACDO Otoferlin (Fragment) OS=Bactrocera dorsalis GN=OTOF PE=4 SV=1	1	1	0.0146	56126.5	6.89
	R14077_11_PROTEIN,3195	R.TTKPYAR.S	836.462	-4e-05	2	1	21.94	0	3.87	0|0	A0A034VND8		9.99	0		0	2	MASCOT		T
$365-1	tr|A0A034VQG8|A0A034VQG8_BACDO Esterase B1 OS=Bactrocera dorsalis GN=EST1 PE=3 SV=1	1	1	0.0106	64051.6	5.92
$365-2	tr|W4WTU0|W4WTU0_ATTCE Uncharacterized protein OS=Atta cephalotes PE=4 SV=1	1	1	0.0432	15380.6	4.25
$365-3	tr|F4WE63|F4WE63_ACREC Pheromone-binding protein-related protein 1 OS=Acromyrmex echinatior GN=G5I_03894 PE=4 SV=1	1	1	0.042	15706.8	4.32
	R14077_11_PROTEIN,7063	K.IYEVAK.T ! K.IYEVAK.C	722.408	-0.00025	2	1	21.69	0	3.25	0|0	A0A034VQG8 ! W4WTU0/F4WE63		6	0		0	2	MASCOT		T
$366-1	tr|A0A034VS29|A0A034VS29_BACDO DNA mismatch repair protein MSH6 OS=Bactrocera dorsalis GN=MSH6 PE=3 SV=1	1	1	0.0067	133793	6.51
	R14077_11_PROTEIN,3957	K.ATAKNDAK.Y	818.437	0.01158	2	1	25.67	0	2.63	0|0	A0A034VS29		8.64	1		0	2	MASCOT		T
$367-1	tr|A0A034VVA5|A0A034VVA5_BACDO RING finger protein 10 OS=Bactrocera dorsalis GN=RNF10 PE=4 SV=1	1	1	0.014	88031.7	8.48
	R14077_11_PROTEIN,5700	K.ACQPIDSSLRK.S	1274.65	0.01654	2	1	23.12	0	2.79	0|0	A0A034VVA5		8.27	1		0	2	MASCOT		T
$368-1	tr|A0A034W5C5|A0A034W5C5_BACDO Programmed cell death protein 2 OS=Bactrocera dorsalis GN=PDCD2 PE=4 SV=1	1	1	0.0279	41578.4	4.98
	R14077_11_PROTEIN,7979	K.QDIIPNKNET.-	1171.6	0.02095	2	1	33.78	0	0.175	0|0	A0A034W5C5		4.37	1		0	2	MASCOT		T
$369-1	tr|A0A034WHD8|A0A034WHD8_BACDO Structural maintenance of chromosomes protein OS=Bactrocera dorsalis GN=SMC4 PE=3 SV=1	1	1	0.0043	159825	6.64
$369-2	tr|W8BJK3|W8BJK3_CERCA Structural maintenance of chromosomes protein OS=Ceratitis capitata GN=SMC4 PE=2 SV=1	1	1	0.0042	163463	8.01
$369-3	tr|W8CB73|W8CB73_CERCA Structural maintenance of chromosomes protein OS=Ceratitis capitata GN=SMC4 PE=2 SV=1	1	1	0.0042	164380	8.01
$369-4	tr|B4K771|B4K771_DROMO GI10504 OS=Drosophila mojavensis GN=Dmoj\GI10504 PE=4 SV=1	1	1	0.0143	48072	6.04
	R14077_11_PROTEIN,6701	K.QTTPEK.R ! R.QTTPEK.N	703.362	-0.00333	2	1	21.07	0	5.54	0|0	A0A034WHD8/W8BJK3/W8CB73 ! B4K771		6	0		0	2	MASCOT		T
$370-1	tr|A0A034WI17|A0A034WI17_BACDO ATP-binding cassette sub-family A member 3 OS=Bactrocera dorsalis GN=ABCA3 PE=4 SV=1	1	1	0.0188	36411.4	5.1
$370-2	tr|W8AEW5|W8AEW5_CERCA ATP-binding cassette sub-family A member 3 OS=Ceratitis capitata GN=ABCA3 PE=2 SV=1	1	1	0.0034	199913	6.91
$370-3	tr|E2AKY8|E2AKY8_CAMFO Claspin OS=Camponotus floridanus GN=EAG_09208 PE=4 SV=1	1	1	0.0047	146150	4.73
$370-4	tr|J9L7S7|J9L7S7_ACYPI Uncharacterized protein OS=Acyrthosiphon pisum PE=4 SV=2	1	1	0.0073	93360.3	8.8
	R14077_11_PROTEIN,3082	K.NITVEK.E ! K.NLTVEK.I ! K.NLTVEK.V	703.398	2e-05	2	1	27.48	0	2.49	0|0	A0A034WI17/W8AEW5 ! E2AKY8 ! J9L7S7		6	0		0	2	MASCOT		T
$371-1	tr|A0A034WKD1|A0A034WKD1_BACDO Copia protein (Fragment) OS=Bactrocera dorsalis GN=COPIA PE=4 SV=1	1	1	0.0375	17832.1	5.75
$371-2	tr|V5GQB6|V5GQB6_ANOGL Kinesin-like protein OS=Anoplophora glabripennis GN=KI13A PE=3 SV=1	1	1	0.0033	203577	5.88
$371-3	tr|E2AG14|E2AG14_CAMFO Remodeling and spacing factor 1 OS=Camponotus floridanus GN=EAG_01881 PE=4 SV=1	1	1	0.0015	440168	4.63
$371-4	tr|D6W757|D6W757_TRICA Kinesin-like protein OS=Tribolium castaneum GN=TcasGA2_TC014226 PE=3 SV=1	1	1	0.0033	203937	5.92
$371-5	tr|E9IK49|E9IK49_SOLIN Putative uncharacterized protein (Fragment) OS=Solenopsis invicta GN=SINV_05175 PE=4 SV=1	1	1	0.0014	461158	4.61
	R14077_11_PROTEIN,3255	K.TIPTSR.I ! R.TIPTSR.T ! R.TIPTSR.V ! K.TLPTSR.F ! K.TLPTSR.T	674.383	-0.0018	2	1	21.56	0	10.5	0|0	E2AG14 ! D6W757 ! E9IK49 ! A0A034WKD1 ! V5GQB6		9.41	0		0	2	MASCOT		T
$372-1	tr|A0A034WKE8|A0A034WKE8_BACDO Protein SMG8 OS=Bactrocera dorsalis GN=SMG8 PE=4 SV=1	1	1	0.0156	72815.2	6.25
$372-2	tr|A0A034WL07|A0A034WL07_BACDO Protein SMG8 OS=Bactrocera dorsalis GN=SMG8 PE=4 SV=1	1	1	0.0112	102485	6.3
$372-3	tr|Q7Q0T1|Q7Q0T1_ANOGA AGAP010179-PA (Fragment) OS=Anopheles gambiae GN=AgaP_AGAP010179 PE=4 SV=4	1	1	0.0108	104785	5.67
$372-4	tr|A0A084VQ12|A0A084VQ12_9DIPT AGAP010179-PA-like protein OS=Anopheles sinensis GN=ZHAS_00007516 PE=4 SV=1	1	1	0.0102	110865	5.3
	R14077_11_PROTEIN,11426	K.APVNVIIDPK.V ! K.APVNVILDPK.V	1065.63	-0.0108	2	1	20.53	0	1.78	0|0	Q7Q0T1/A0A084VQ12 ! A0A034WKE8/A0A034WL07		5.88	0		0	2	MASCOT		T
$373-1	tr|A0A034WQI7|A0A034WQI7_BACDO NAD-dependent protein deacetylase OS=Bactrocera dorsalis GN=SIRT4 PE=3 SV=1	1	1	0.0196	34790.4	8.87
$373-2	tr|A0A034WS51|A0A034WS51_BACDO NAD-dependent protein deacetylase sirtuin-4 OS=Bactrocera dorsalis GN=SIRT4 PE=4 SV=1	1	1	0.0268	25429.8	7.7
$373-3	tr|S4PUR8|S4PUR8_9NEOP Disheveled associated activator of morphogenesis (Fragment) OS=Pararge aegeria PE=4 SV=1	1	1	0.0208	32710.8	6.53
$373-4	tr|B4LGU1|B4LGU1_DROVI GJ13844 OS=Drosophila virilis GN=Dvir\GJ13844 PE=4 SV=1	1	1	0.0127	55926.2	6.84
$373-5	tr|Q176Z1|Q176Z1_AEDAE AAEL006221-PA OS=Aedes aegypti GN=AAEL006221 PE=4 SV=1	1	1	0.026	26414.1	7.74
	R14077_11_PROTEIN,4145	R.VEQIAK.M ! M.VEQLAK.F ! R.VEQLAK.E ! K.VEQLAK.E	687.404	0.0011	2	1	37.36	0	0.226	0|0	A0A034WQI7/A0A034WS51 ! S4PUR8 ! B4LGU1 ! Q176Z1		5.97	0		0	2	MASCOT		T
$374-1	tr|A0A034WQN2|A0A034WQN2_BACDO Uncharacterized protein (Fragment) OS=Bactrocera dorsalis PE=4 SV=1	1	1	0.0214	32073.9	4.61
$374-2	tr|J9K9C6|J9K9C6_ACYPI Uncharacterized protein OS=Acyrthosiphon pisum GN=LOC100161689 PE=4 SV=2	1	1	0.005	139016	5.71
	R14077_11_PROTEIN,13449	K.IDVFIK.E ! R.LDVFLK.N	734.445	0.0004	2	1	32.54	0	0.164	0|0	J9K9C6 ! A0A034WQN2		5.84	0		0	2	MASCOT		T
$375-1	tr|A0A059TAW5|A0A059TAW5_MYTSE Protein phosphatase 5 OS=Mythimna separata PE=2 SV=1	1	1	0.0122	55824.1	6.2
$375-2	tr|E9IZ71|E9IZ71_SOLIN Putative uncharacterized protein (Fragment) OS=Solenopsis invicta GN=SINV_03676 PE=4 SV=1	1	1	0.0166	41760.1	8.47
$375-3	tr|S4NMP9|S4NMP9_9NEOP Serine/threonine-protein phosphatase PP-V OS=Pararge aegeria PE=4 SV=1	1	1	0.0122	56256.4	5.79
$375-4	tr|E2C4Z3|E2C4Z3_HARSA Ras-specific guanine nucleotide-releasing factor 2 (Fragment) OS=Harpegnathos saltator GN=EAI_02436 PE=4 SV=1	1	1	0.0043	154187	7.43
$375-5	tr|A0A067QWX2|A0A067QWX2_ZOONE Serine/threonine-protein phosphatase 5 OS=Zootermopsis nevadensis GN=L798_15295 PE=4 SV=1	1	1	0.0123	55428.7	5.91
$375-6	tr|E1ZX22|E1ZX22_CAMFO Serine/threonine-protein phosphatase 5 OS=Camponotus floridanus GN=EAG_04930 PE=4 SV=1	1	1	0.0152	45498.2	6.29
$375-7	tr|B4M1M9|B4M1M9_DROVI GJ18818 OS=Drosophila virilis GN=Dvir\GJ18818 PE=4 SV=1	1	1	0.0046	143933	5.36
$375-8	tr|B4L315|B4L315_DROMO GI16006 OS=Drosophila mojavensis GN=Dmoj\GI16006 PE=4 SV=1	1	1	0.0046	144852	5.4
$375-9	tr|W0FSW2|W0FSW2_PLUXY Protein phosphatase 5 OS=Plutella xylostella PE=2 SV=1	1	1	0.0122	56072.5	6.54
$375-10	tr|A0A059TAS5|A0A059TAS5_HELAM Protein phosphatase 5 OS=Helicoverpa armigera PE=2 SV=1	1	1	0.0122	55967.3	6.2
$375-11	tr|E0VKQ1|E0VKQ1_PEDHC EF-hand protein NUCB1, putative OS=Pediculus humanus subsp. corporis GN=Phum_PHUM268600 PE=4 SV=1	1	1	0.0118	62668.3	8.67
$375-12	tr|B4JP14|B4JP14_DROGR GH24930 OS=Drosophila grimshawi GN=Dgri\GH24930 PE=4 SV=1	1	1	0.0046	144174	5.53
$375-13	tr|X1WX57|X1WX57_ACYPI Uncharacterized protein OS=Acyrthosiphon pisum PE=4 SV=1	1	1	0.0122	56272.6	6.92
$375-14	tr|W4WNR5|W4WNR5_ATTCE Uncharacterized protein OS=Atta cephalotes PE=4 SV=1	1	1	0.0118	58509.1	5.79
$375-15	tr|J9M2M5|J9M2M5_ACYPI Uncharacterized protein OS=Acyrthosiphon pisum PE=4 SV=2	1	1	0.0089	76356.4	9.12
$375-16	tr|E2AKW3|E2AKW3_CAMFO Zinc finger FYVE domain-containing protein 26 OS=Camponotus floridanus GN=EAG_09183 PE=4 SV=1	1	1	0.0034	202228	6.49
$375-17	tr|E2BTD9|E2BTD9_HARSA E3 SUMO-protein ligase RanBP2 OS=Harpegnathos saltator GN=EAI_05807 PE=4 SV=1	1	1	0.002	330729	5.77
$375-18	tr|F4W6F7|F4W6F7_ACREC Serine/threonine-protein phosphatase 5 OS=Acromyrmex echinatior GN=G5I_01051 PE=4 SV=1	1	1	0.0122	55962.1	5.82
$375-19	tr|E2B369|E2B369_HARSA Serine/threonine-protein phosphatase 5 OS=Harpegnathos saltator GN=EAI_15063 PE=4 SV=1	1	1	0.0128	53821.9	6.14
$375-20	tr|A0A026WZU6|A0A026WZU6_CERBI Serine/threonine-protein phosphatase OS=Cerapachys biroi GN=X777_07913 PE=4 SV=1	1	1	0.0122	55816.3	6
$375-21	tr|H9J5L7|H9J5L7_BOMMO Uncharacterized protein OS=Bombyx mori PE=4 SV=1	1	1	0.0122	56140.1	5.78
$375-22	tr|K7JBA3|K7JBA3_NASVI Uncharacterized protein OS=Nasonia vitripennis PE=4 SV=1	1	1	0.0245	26698.7	6.61
$375-23	tr|D6WQ66|D6WQ66_TRICA Putative uncharacterized protein OS=Tribolium castaneum GN=TcasGA2_TC008963 PE=4 SV=1	1	1	0.0123	55644	6.45
$375-24	tr|A0A088A098|A0A088A098_APIME Uncharacterized protein OS=Apis mellifera GN=PpD3 PE=4 SV=1	1	1	0.0123	56049.3	5.69
$375-25	tr|W4X444|W4X444_ATTCE Uncharacterized protein OS=Atta cephalotes PE=4 SV=1	1	1	0.0166	41906.6	8.48
	R14077_11_PROTEIN,10226	R.IIIDVK.E ! K.IILDVK.S ! K.ILIDVK.A ! K.ILLDVK.K ! K.ILLDVK.Q ! K.ILLDVK.S ! K.ILLDVK.T ! K.ILLDVK.A ! R.ILLDVK.I ! K.LIIDVK.L ! K.LILDVK.T ! K.LLLDVK.S	700.46	0.00064	2	1	42.95	0	0.03	0|0	W4X444/E9IZ71 ! E2C4Z3 ! S4NMP9/A0A059TAW5/A0A059TAS5/W0FSW2 ! E0VKQ1/X1WX57 ! B4JP14/A0A067QWX2/B4L315/B4M1M9 ! E1ZX22/W4WNR5/A0A026WZU6/E2B369/F4W6F7 ! H9J5L7 ! A0A088A098/D6WQ66 ! K7JBA3 ! E2AKW3 ! J9M2M5 ! E2BTD9		5.84	0		0	2	MASCOT		T
$376-1	tr|A0A067QJW6|A0A067QJW6_ZOONE Protein SON OS=Zootermopsis nevadensis GN=L798_01270 PE=4 SV=1	1	1	0.0154	93568.5	9.64
	R14077_11_PROTEIN,6839	-.M*ASSNGLASVVNK.T	1293.65	-0.00767	2	1	29.15	0	0.886	0|0	A0A067QJW6		8.5	0	15.994919 Oxidation (M)	0	2	MASCOT		T
$377-1	tr|A0A067QMG4|A0A067QMG4_ZOONE Mortality factor 4-like protein 1 OS=Zootermopsis nevadensis GN=L798_15548 PE=4 SV=1	1	1	0.0215	37443.5	9.4
	R14077_11_PROTEIN,4999	K.CLEAEVK.D	848.418	0.00147	2	1	24.27	0	2.27	0|0	A0A067QMG4		4.53	0		0	2	MASCOT		T
$378-1	tr|A0A067QQU5|A0A067QQU5_ZOONE Cytochrome P450 9e2 OS=Zootermopsis nevadensis GN=L798_14461 PE=4 SV=1	1	1	0.0158	50217.1	6.13
	R14077_11_PROTEIN,11156	K.ILFGSLK.S	777.487	0.00067	2	1	20.85	0	1.88	0|0	A0A067QQU5		8.75	0		0	2	MASCOT		T
$379-1	tr|A0A067QR10|A0A067QR10_ZOONE Centrosome-associated protein 350 OS=Zootermopsis nevadensis GN=L798_03241 PE=4 SV=1	1	1	0.0038	270982	5.27
	R14077_11_PROTEIN,11183	K.VLQEAREKR.K	1128.65	0.02206	2	1	30.9	0	0.51	0|0	A0A067QR10		8.72	2		0	2	MASCOT		T
$380-1	tr|A0A067QYE0|A0A067QYE0_ZOONE U11/U12 small nuclear ribonucleoprotein 48 kDa protein OS=Zootermopsis nevadensis GN=L798_14518 PE=4 SV=1	1	1	0.0244	67215.4	9.19
	R14077_11_PROTEIN,9616	K.EYVNPSSVAHTSEK.N	1547.73	0.00065	2	1	28.51	0	0.629	0|0	A0A067QYE0		5.4	0		0	2	MASCOT		T
$381-1	tr|A0A067R4Z7|A0A067R4Z7_ZOONE Zinc finger matrin-type protein OS=Zootermopsis nevadensis GN=L798_13041 PE=4 SV=1	1	1	0.0049	206220	9.04
	R14077_11_PROTEIN,16929	K.KPAVM*TIPK.S	1000.59	0.01861	2	1	21	0	4.68	0|0	A0A067R4Z7		10	0	15.994919 Oxidation (M)	0	2	MASCOT		T
$382-1	tr|A0A067R7B8|A0A067R7B8_ZOONE Uncharacterized protein (Fragment) OS=Zootermopsis nevadensis GN=L798_08259 PE=4 SV=1	1	1	0.0045	205662	4.34
$382-2	tr|J9JPW0|J9JPW0_ACYPI Uncharacterized protein OS=Acyrthosiphon pisum GN=LOC100571295 PE=4 SV=2	1	1	0.0044	208404	4.32
	R14077_11_PROTEIN,3426	K.TSDEGIEK.E	878.41	0.00021	2	1	42.47	0	0.0217	0|0	A0A067R7B8/J9JPW0		4.14	0		0	2	MASCOT		T
$383-1	tr|A0A067R9M5|A0A067R9M5_ZOONE Eukaryotic translation initiation factor 4E transporter (Fragment) OS=Zootermopsis nevadensis GN=L798_10629 PE=4 SV=1	1	1	0.0069	127885	9.46
	R14077_11_PROTEIN,4183	R.QAESPLGK.T	829.441	9e-05	2	1	22.41	0	2.4	0|0	A0A067R9M5		6	0		0	2	MASCOT		T
$384-1	tr|A0A067RB72|A0A067RB72_ZOONE Pre-mRNA-processing factor 19 OS=Zootermopsis nevadensis GN=L798_05451 PE=4 SV=1	1	1	0.0138	55451.3	6.41
$384-2	tr|A0A088AVT5|A0A088AVT5_APIME Uncharacterized protein OS=Apis mellifera GN=Prp19 PE=4 SV=1	1	1	0.0139	55051.1	6.36
$384-3	tr|R4WQ37|R4WQ37_9HEMI WD-repeat protein OS=Riptortus pedestris PE=2 SV=1	1	1	0.0139	55085.8	6.4
$384-4	tr|E2BKD6|E2BKD6_HARSA Pre-mRNA-processing factor 19 OS=Harpegnathos saltator GN=EAI_15743 PE=4 SV=1	1	1	0.0139	55012	6.36
$384-5	tr|B0WVX1|B0WVX1_CULQU Cell cycle control protein cwf8 OS=Culex quinquefasciatus GN=CpipJ_CPIJ011261 PE=4 SV=1	1	1	0.0139	55484.6	6.2
$384-6	tr|Q7PTA2|Q7PTA2_ANOGA AGAP007217-PA OS=Anopheles gambiae GN=AgaP_AGAP007217 PE=4 SV=4	1	1	0.0139	55289.1	6.2
$384-7	tr|T1HIP9|T1HIP9_RHOPR Uncharacterized protein (Fragment) OS=Rhodnius prolixus PE=4 SV=1	1	1	0.0139	55170.8	6.39
$384-8	tr|D6WZF6|D6WZF6_TRICA Putative uncharacterized protein OS=Tribolium castaneum GN=TcasGA2_TC012659 PE=4 SV=1	1	1	0.014	54872.6	5.95
$384-9	tr|U5EZB1|U5EZB1_9DIPT Putative prp19 (Fragment) OS=Corethrella appendiculata PE=2 SV=1	1	1	0.014	54857.7	5.95
$384-10	tr|K7IVV8|K7IVV8_NASVI Uncharacterized protein OS=Nasonia vitripennis GN=LOC100121114 PE=4 SV=1	1	1	0.0242	31437.5	6.15
$384-11	tr|R4FPJ1|R4FPJ1_RHOPR Putative pre-mrna-splicing factor (Fragment) OS=Rhodnius prolixus PE=2 SV=1	1	1	0.0155	49197.1	7.33
$384-12	tr|J9JYK7|J9JYK7_ACYPI Uncharacterized protein OS=Acyrthosiphon pisum GN=LOC100158713 PE=4 SV=1	1	1	0.0136	55997.7	6.03
$384-13	tr|A0A034WAP5|A0A034WAP5_BACDO Pre-mRNA-processing factor 19 OS=Bactrocera dorsalis GN=PRP19 PE=4 SV=1	1	1	0.0138	55529.6	6.23
$384-14	tr|Q16EG4|Q16EG4_AEDAE AAEL011535-PA OS=Aedes aegypti GN=AAEL011535 PE=4 SV=1	1	1	0.0139	55446.5	6.17
$384-15	tr|W5J573|W5J573_ANODA Uncharacterized protein OS=Anopheles darlingi GN=AND_008770 PE=4 SV=1	1	1	0.0139	55296.1	6.11
$384-16	tr|E2AHR8|E2AHR8_CAMFO Pre-mRNA-processing factor 19 OS=Camponotus floridanus GN=EAG_04289 PE=4 SV=1	1	1	0.0139	54981.9	6.36
$384-17	tr|H9J002|H9J002_BOMMO Uncharacterized protein OS=Bombyx mori GN=Bmo.1750 PE=4 SV=1	1	1	0.0141	54399.9	6.47
$384-18	tr|W4WY49|W4WY49_ATTCE Uncharacterized protein OS=Atta cephalotes PE=4 SV=1	1	1	0.0139	54966.9	6.36
$384-19	tr|A0A069DUR2|A0A069DUR2_9HEMI Putative pre-mrna-splicing factor OS=Panstrongylus megistus PE=2 SV=1	1	1	0.0139	55142.8	6.37
$384-20	tr|E0V8V6|E0V8V6_PEDHC Pre-mRNA-splicing factor, putative OS=Pediculus humanus subsp. corporis GN=Phum_PHUM000240 PE=4 SV=1	1	1	0.0153	50269.3	6.38
$384-21	tr|S4P3F4|S4P3F4_9NEOP Wd-repeat protein (Fragment) OS=Pararge aegeria PE=4 SV=1	1	1	0.0443	17079.5	6.08
$384-22	tr|F4WNN4|F4WNN4_ACREC Pre-mRNA-processing factor 19 OS=Acromyrmex echinatior GN=G5I_07387 PE=4 SV=1	1	1	0.0139	54969.9	6.36
$384-23	tr|W8BCS9|W8BCS9_CERCA Pre-mRNA-processing factor 19 OS=Ceratitis capitata GN=PRP19 PE=2 SV=1	1	1	0.0138	55473.6	6.35
$384-24	tr|A0A084WES2|A0A084WES2_9DIPT AGAP007217-PA-like protein OS=Anopheles sinensis GN=ZHAS_00016718 PE=4 SV=1	1	1	0.0133	57644.1	6.26
$384-25	tr|T1H0R2|T1H0R2_MEGSC Uncharacterized protein OS=Megaselia scalaris PE=4 SV=1	1	1	0.024	31908.7	5.87
$384-26	tr|G6CXN7|G6CXN7_DANPL Wd-repeat protein OS=Danaus plexippus GN=KGM_13536 PE=4 SV=1	1	1	0.0141	54002.6	6.74
$384-27	tr|V5G7H6|V5G7H6_ANOGL Pre-mRNA-processing factor 19 (Fragment) OS=Anoplophora glabripennis GN=PRP19 PE=4 SV=1	1	1	0.0383	20068.6	6.73
$384-28	tr|E9J0C8|E9J0C8_SOLIN Putative uncharacterized protein (Fragment) OS=Solenopsis invicta GN=SINV_06148 PE=4 SV=1	1	1	0.0146	52733.4	6.6
	R14077_11_PROTEIN,3287	R.QQLQTAR.Q ! K.QQLQTAR.Q	844.464	0.00128	2	1	21.57	0	11.3	0|0	Q16EG4/W5J573/A0A069DUR2/E0V8V6/S4P3F4/E2AHR8/H9J002/W4WY49/E2BKD6/B0WVX1/Q7PTA2/A0A067RB72/A0A088AVT5/R4WQ37/T1HIP9/R4FPJ1/J9JYK7/A0A034WAP5/D6WZF6/U5EZB1/K7IVV8/F4WNN4/G6CXN7/V5G7H6/E9J0C8/W8BCS9/A0A084WES2 ! T1H0R2		9.75	0		0	2	MASCOT		T
$385-1	tr|A0A067RD74|A0A067RD74_ZOONE Protein Wnt OS=Zootermopsis nevadensis GN=L798_09104 PE=3 SV=1	1	1	0.0304	37665.6	9.16
	R14077_11_PROTEIN,6423	R.NETM*GVLGTR.G	1093.53	0.00231	2	1	25.35	0	1.47	0|0	A0A067RD74		6	0	15.994919 Oxidation (M)	0	2	MASCOT		T
$386-1	tr|A0A067RDD1|A0A067RDD1_ZOONE Uncharacterized protein OS=Zootermopsis nevadensis GN=L798_03389 PE=4 SV=1	1	1	0.2439	5187.06	10.74
	R14077_11_PROTEIN,11285	-.MM*IPEGQRLR.I ! -.M*MIPEGQRLR.I	1246.64	0.0177	3	1	25.39	0	1.98	0|0	A0A067RDD1 ! A0A067RDD1		9.35	1	15.994919 Oxidation (M)	0	2	MASCOT		T
$387-1	tr|A0A067RKC0|A0A067RKC0_ZOONE Low-density lipoprotein receptor-related protein 4 (Fragment) OS=Zootermopsis nevadensis GN=L798_06903 PE=4 SV=1	1	1	0.0043	182561	5.08
$387-2	tr|T1H8B2|T1H8B2_RHOPR Uncharacterized protein (Fragment) OS=Rhodnius prolixus PE=4 SV=1	1	1	0.0043	182376	6.44
$387-3	tr|D2A155|D2A155_TRICA Putative uncharacterized protein GLEAN_07146 OS=Tribolium castaneum GN=GLEAN_07146 PE=4 SV=1	1	1	0.0034	229410	5.76
	R14077_11_PROTEIN,5671	K.SISTANK.V ! K.SISTANK.A	720.389	-0.00364	2	1	25.37	0	2.02	0|0	A0A067RKC0 ! T1H8B2/D2A155		8.47	0		0	2	MASCOT		T
$388-1	tr|A0A067RKS7|A0A067RKS7_ZOONE V-type proton ATPase 16 kDa proteolipid subunit (Fragment) OS=Zootermopsis nevadensis GN=L798_14502 PE=3 SV=1	1	1	0.0833	13460	9
	R14077_11_PROTEIN,6764	-.SALGAAYGTAK.S	1009.53	0.0014	2	1	36.86	0	0.126	0|0	A0A067RKS7		8.31	0		0	2	MASCOT		T
$389-1	tr|A0A068F1A6|A0A068F1A6_9MUSC Cadherin (Fragment) OS=Lophosceles cinereiventris GN=CAD PE=4 SV=1	1	1	0.0283	27707.2	5.43
	R14077_11_PROTEIN,3486	K.QM*AEATK.V	794.371	-0.00715	2	1	20.22	0	4.13	0|0	A0A068F1A6		6	0	15.994919 Oxidation (M)	0	2	MASCOT		T
$390-1	tr|A0A068F4R3|A0A068F4R3_CALSG Odorant receptor (Fragment) OS=Calliphora stygia GN=OR88a PE=2 SV=1	1	1	0.0258	27743.9	7.8
	R14077_11_PROTEIN,13023	-.DKIFPR.N	775.446	0.0004	2	1	25.2	0	3.62	0|0	A0A068F4R3		8.75	1		0	2	MASCOT		T
$391-1	tr|A0A069DNM4|A0A069DNM4_9HEMI Ribosomal protein L37 OS=Panstrongylus megistus PE=2 SV=1	1	1	0.1	10635.3	11.87
$391-2	tr|A6YPK3|A6YPK3_TRIIF Ribosomal protein L37 OS=Triatoma infestans PE=2 SV=1	1	1	0.1	10649.3	11.87
$391-3	tr|E0VAX4|E0VAX4_PEDHC Ribosomal protein L37 OS=Pediculus humanus subsp. corporis GN=Phum_PHUM046700 PE=3 SV=1	1	1	0.1	10565.2	11.74
$391-4	tr|J9JL45|J9JL45_ACYPI Ribosomal protein L37 OS=Acyrthosiphon pisum GN=LOC100158734 PE=3 SV=1	1	1	0.0989	10705.3	11.85
	R14077_11_PROTEIN,3796	R.CAQCGYPSK.K ! K.CAQCGYPSK.K	1070.44	0.00047	2	1	22.71	0	0.334	0|0	A0A069DNM4/A6YPK3 ! E0VAX4/J9JL45		8.05	0		0	2	MASCOT		T
$392-1	tr|A0A069DQC2|A0A069DQC2_9HEMI Putative small heat shock protein hsp20 family OS=Panstrongylus megistus PE=2 SV=1	1	1	0.0365	21432.8	5.51
$392-2	tr|M1JC66|M1JC66_9HEMI Heat shock protein 21.5 OS=Ericerus pela GN=hsp21.5 PE=2 SV=1	1	1	0.037	21505.9	5.87
$392-3	tr|E0VHY4|E0VHY4_PEDHC Putative uncharacterized protein OS=Pediculus humanus subsp. corporis GN=Phum_PHUM217070 PE=4 SV=1	1	1	0.1296	6486.25	5.75
$392-4	tr|A0A023FAM7|A0A023FAM7_TRIIF Putative small heat shock protein hsp20 family OS=Triatoma infestans PE=2 SV=1	1	1	0.0366	21375.8	5.51
$392-5	tr|J9JU85|J9JU85_ACYPI Uncharacterized protein OS=Acyrthosiphon pisum GN=LOC100161775 PE=3 SV=2	1	1	0.0361	21862.3	5.72
$392-6	tr|A0A097PHP1|A0A097PHP1_9HEMI Heat shock protein OS=Phenacoccus solenopsis GN=Hsp21.5b PE=2 SV=1	1	1	0.0372	21254.7	5.57
$392-7	tr|R4WI21|R4WI21_9HEMI Small heat shock protein hsp20 family OS=Riptortus pedestris PE=2 SV=1	1	1	0.0366	21484	5.53
$392-8	tr|T1HWW7|T1HWW7_RHOPR Uncharacterized protein OS=Rhodnius prolixus PE=3 SV=1	1	1	0.0366	21419.8	5.51
	R14077_11_PROTEIN,4312	K.MEDEMTK.F	883.354	5e-05	2	1	30.02	0	0.053	0|0	A0A069DQC2/M1JC66/E0VHY4/A0A097PHP1/R4WI21/T1HWW7/A0A023FAM7/J9JU85		4.14	0		0	2	MASCOT		T
$393-1	tr|A0A069DVZ7|A0A069DVZ7_9HEMI Putative gnl-cdd-187611 cd05353 hydroxyacyl-coa-like dh sdr c-like protein (Fragment) OS=Panstrongylus megistus PE=2 SV=1	1	1	0.0181	78100.3	6.98
	R14077_11_PROTEIN,8291	R.VTDKSIDIVDLPK.R	1442.81	-0.0131	2	1	20.77	0	4.04	0|0	A0A069DVZ7		4.43	1		0	2	MASCOT		T
$394-1	tr|A0A069DWP5|A0A069DWP5_9HEMI Putative cytosolic ca2+-dependent cysteine protease calpain OS=Panstrongylus megistus PE=2 SV=1	1	1	0.0078	88393.1	5.04
$394-2	tr|A0A023F577|A0A023F577_TRIIF Putative cytosolic ca2+-dependent cysteine protease calpain OS=Triatoma infestans PE=2 SV=1	1	1	0.0078	88228.9	5.02
	R14077_11_PROTEIN,5346	K.AVSGFK.K	608.34	0.00049	2	1	34	0	0.171	0|0	A0A069DWP5/A0A023F577		8.8	0		0	2	MASCOT		T
$395-1	tr|A0A075BK63|A0A075BK63_DROSI Stonewall (Fragment) OS=Drosophila simulans GN=stwl PE=4 SV=1	1	1	0.0081	107749	9.43
$395-2	tr|A0A075BLW5|A0A075BLW5_DROSI Stonewall (Fragment) OS=Drosophila simulans GN=stwl PE=4 SV=1	1	1	0.0081	107694	9.43
$395-3	tr|A0A075BIE3|A0A075BIE3_DROSI Stonewall (Fragment) OS=Drosophila simulans GN=stwl PE=4 SV=1	1	1	0.0081	107603	9.44
$395-4	tr|M9PI58|M9PI58_DROME Stonewall, isoform B OS=Drosophila melanogaster GN=stwl PE=4 SV=1	1	1	0.008	108587	9.46
$395-5	tr|Q24156|Q24156_DROME Transcription factor OS=Drosophila melanogaster GN=stwl PE=2 SV=1	1	1	0.0077	112912	9.42
$395-6	tr|A0A075BJH5|A0A075BJH5_DROSI Stonewall (Fragment) OS=Drosophila simulans GN=stwl PE=4 SV=1	1	1	0.0081	107729	9.43
$395-7	tr|A0A075BJH3|A0A075BJH3_DROSI Stonewall (Fragment) OS=Drosophila simulans GN=stwl PE=4 SV=1	1	1	0.0081	107650	9.44
$395-8	tr|B4QJZ7|B4QJZ7_DROSI GD12621 OS=Drosophila simulans GN=Dsim\GD12621 PE=4 SV=1	1	1	0.0465	18183.2	8.79
$395-9	tr|B4IQZ5|B4IQZ5_DROPE GL14495 OS=Drosophila persimilis GN=Dper\GL14495 PE=4 SV=1	1	1	0.0086	99512	9.45
$395-10	tr|Q2LZT4|Q2LZT4_DROPS GA17720 OS=Drosophila pseudoobscura pseudoobscura GN=Dpse\GA17720 PE=4 SV=1	1	1	0.008	107609	9.5
$395-11	tr|A0A075BK58|A0A075BK58_DROME Stonewall (Fragment) OS=Drosophila melanogaster GN=stwl PE=4 SV=1	1	1	0.0081	107153	9.51
$395-12	tr|A0A075BK49|A0A075BK49_DROME Stonewall (Fragment) OS=Drosophila melanogaster GN=stwl PE=4 SV=1	1	1	0.0081	106948	9.52
$395-13	tr|A0A075BID9|A0A075BID9_DROME Stonewall (Fragment) OS=Drosophila melanogaster GN=stwl PE=4 SV=1	1	1	0.0081	107181	9.51
$395-14	tr|A0A075BK61|A0A075BK61_DROME Stonewall (Fragment) OS=Drosophila melanogaster GN=stwl PE=4 SV=1	1	1	0.0082	105658	9.4
$395-15	tr|A0A075BID5|A0A075BID5_DROME Stonewall (Fragment) OS=Drosophila melanogaster GN=stwl PE=4 SV=1	1	1	0.0081	107144	9.52
$395-16	tr|A0A075BID1|A0A075BID1_DROME Stonewall (Fragment) OS=Drosophila melanogaster GN=stwl PE=4 SV=1	1	1	0.0081	107132	9.52
$395-17	tr|A0A075BLW4|A0A075BLW4_DROME Stonewall (Fragment) OS=Drosophila melanogaster GN=stwl PE=4 SV=1	1	1	0.0081	106892	9.52
$395-18	tr|A0A075BJR6|A0A075BJR6_DROME Stonewall (Fragment) OS=Drosophila melanogaster GN=stwl PE=4 SV=1	1	1	0.0081	107240	9.51
$395-19	tr|A0A075BJG7|A0A075BJG7_DROME Stonewall (Fragment) OS=Drosophila melanogaster GN=stwl PE=4 SV=1	1	1	0.0081	107241	9.51
$395-20	tr|A0A075BLW2|A0A075BLW2_DROME Stonewall (Fragment) OS=Drosophila melanogaster GN=stwl PE=4 SV=1	1	1	0.0081	107241	9.54
$395-21	tr|A0A075BJG9|A0A075BJG9_DROME Stonewall (Fragment) OS=Drosophila melanogaster GN=stwl PE=4 SV=1	1	1	0.0081	107193	9.49
$395-22	tr|A0A075BLW3|A0A075BLW3_DROME Stonewall (Fragment) OS=Drosophila melanogaster GN=stwl PE=4 SV=1	1	1	0.0081	107239	9.51
$395-23	tr|A0A075BJR0|A0A075BJR0_DROME Stonewall (Fragment) OS=Drosophila melanogaster GN=stwl PE=4 SV=1	1	1	0.0081	107187	9.49
$395-24	tr|B4PI19|B4PI19_DROYA GE20022 OS=Drosophila yakuba GN=Dyak\GE20022 PE=4 SV=1	1	1	0.0078	111630	9.56
$395-25	tr|A0A075BIE4|A0A075BIE4_DROSI Stonewall (Fragment) OS=Drosophila simulans GN=stwl PE=4 SV=1	1	1	0.0081	107639	9.43
$395-26	tr|B3ND29|B3ND29_DROER GG13727 OS=Drosophila erecta GN=Dere\GG13727 PE=4 SV=1	1	1	0.0079	109720	9.29
$395-27	tr|B4HHQ0|B4HHQ0_DROSE GM24549 OS=Drosophila sechellia GN=Dsec\GM24549 PE=4 SV=1	1	1	0.0295	28072	9.69
$395-28	tr|A0A075BJR4|A0A075BJR4_DROME Stonewall (Fragment) OS=Drosophila melanogaster GN=stwl PE=4 SV=1	1	1	0.0081	107267	9.51
$395-29	tr|Q9VUE5|Q9VUE5_DROME LD17962p OS=Drosophila melanogaster GN=stwl PE=2 SV=1	1	1	0.0077	112872	9.43
$395-30	tr|A0A075BJS7|A0A075BJS7_DROSI Stonewall (Fragment) OS=Drosophila simulans GN=stwl PE=4 SV=1	1	1	0.0081	107665	9.46
	R14077_11_PROTEIN,8318	R.SLVVANTK.T ! R.SLVVANTK.K	831.493	-0.00221	2	1	35.27	0	0.357	0|0	A0A075BJR4/Q9VUE5/A0A075BJS7/A0A075BIE4/B3ND29/B4HHQ0/B4PI19/A0A075BK61/A0A075BID5/A0A075BID1/A0A075BK58/A0A075BK49/A0A075BID9/A0A075BLW4/A0A075BJG9/A0A075BLW3/A0A075BJR0/A0A075BJR6/A0A075BJG7/A0A075BLW2/M9PI58/Q24156/A0A075BJH5/A0A075BK63/A0A075BLW5/A0A075BIE3/A0A075BJH3/B4QJZ7 ! B4IQZ5/Q2LZT4		8.47	0		0	2	MASCOT		T
$396-1	tr|A0A084VAE3|A0A084VAE3_9DIPT AGAP007821-PA-like protein OS=Anopheles sinensis GN=ZHAS_00000639 PE=4 SV=1	1	1	0.0569	13420.6	9.33
	R14077_11_PROTEIN,5934	R.KKTTAPK.Q	773.488	-0.00038	2	1	30.15	0	0.474	0|0	A0A084VAE3		10.3	2		0	2	MASCOT		T
$397-1	tr|A0A084VDM6|A0A084VDM6_9DIPT AGAP006094-PA-like protein OS=Anopheles sinensis GN=ZHAS_00003100 PE=4 SV=1	1	1	0.0081	192613	4.69
	R14077_11_PROTEIN,9260	K.NRMESVWTVGGGSE.-	1508.68	-0.00034	2	1	20.18	0	3.78	0|0	A0A084VDM6		4.86	1		0	2	MASCOT		T
$398-1	tr|A0A084VGS9|A0A084VGS9_9DIPT AGAP001656-PA-like protein OS=Anopheles sinensis GN=ZHAS_00004399 PE=4 SV=1	1	1	0.0353	29406.6	9.61
	R14077_11_PROTEIN,4251	K.ESVVKRLEK.K	1087.65	0.01017	2	1	35.14	0	0.17	0|0	A0A084VGS9		8.69	2		0	2	MASCOT		T
$399-1	tr|A0A084VN60|A0A084VN60_9DIPT Uncharacterized protein OS=Anopheles sinensis GN=ZHAS_00006841 PE=3 SV=1	1	1	0.0164	56255.8	8.94
	R14077_11_PROTEIN,6048	K.MVRNVIVR.D	986.593	-0.0062	3	1	21.68	0	6.69	0|0	A0A084VN60		12	1		0	2	MASCOT		T
$400-1	tr|A0A084VZY5|A0A084VZY5_9DIPT AGAP003389-PA-like protein OS=Anopheles sinensis GN=ZHAS_00011337 PE=4 SV=1	1	1	0.0137	106230	6.45
	R14077_11_PROTEIN,5555	R.NSM*EPQVPETSGK.E	1419.64	0.01168	2	1	25.65	0	0.508	0|0	A0A084VZY5		4.53	0	15.994919 Oxidation (M)	0	2	MASCOT		T
$401-1	tr|A0A084W1B6|A0A084W1B6_9DIPT AGAP000826-PA-like protein OS=Anopheles sinensis GN=ZHAS_00011840 PE=4 SV=1	1	1	0.0073	93602.5	7.1
$401-2	tr|B3NMI6|B3NMI6_DROER GG21792 OS=Drosophila erecta GN=Dere\GG21792 PE=4 SV=1	1	1	0.0067	102901	9.33
$401-3	tr|A1ZAV1|A1ZAV1_DROME CG18432 OS=Drosophila melanogaster GN=CG18432 PE=4 SV=1	1	1	0.0073	94420.3	9.27
$401-4	tr|B4QB89|B4QB89_DROSI GD11285 OS=Drosophila simulans GN=Dsim\GD11285 PE=4 SV=1	1	1	0.0073	94527.5	9.31
$401-5	tr|K7ISR8|K7ISR8_NASVI Uncharacterized protein OS=Nasonia vitripennis GN=LOC100116888 PE=4 SV=1	1	1	0.0121	55574.6	5.61
$401-6	tr|B4HMW0|B4HMW0_DROSE GM21794 OS=Drosophila sechellia GN=Dsec\GM21794 PE=4 SV=1	1	1	0.0075	92001.6	9.4
$401-7	tr|B4P5F6|B4P5F6_DROYA GE11868 OS=Drosophila yakuba GN=Dyak\GE11868 PE=4 SV=1	1	1	0.0073	94305.3	9.36
$401-8	tr|D6W4W4|D6W4W4_DROME RT08890p (Fragment) OS=Drosophila melanogaster GN=CG18432-RA PE=2 SV=1	1	1	0.0146	46594.4	8.77
	R14077_11_PROTEIN,5902	K.LPDAIR.K ! R.LPDALR.Q ! K.LPDALR.D	684.404	-0.00098	2	1	22.37	0	1.4	0|0	A0A084W1B6 ! B3NMI6/B4HMW0/B4P5F6/D6W4W4/A1ZAV1/B4QB89 ! K7ISR8		5.84	0		0	2	MASCOT		T
$402-1	tr|A0A084W1V5|A0A084W1V5_9DIPT Uncharacterized protein OS=Anopheles sinensis GN=ZHAS_00012060 PE=4 SV=1	1	1	0.0156	51712.8	8.35
	R14077_11_PROTEIN,6875	K.YPGIGER.C	791.405	-0.00147	2	1	32.59	0	0.401	0|0	A0A084W1V5		6	0		0	2	MASCOT		T
$403-1	tr|A0A084W3L8|A0A084W3L8_9DIPT AGAP011197-PA-like protein OS=Anopheles sinensis GN=ZHAS_00012721 PE=4 SV=1	1	1	0.0446	41132.9	6.43
	R14077_11_PROTEIN,11234	K.GNYQGLANVKMM*IREI.- ! K.GNYQGLANVKM*MIREI.-	1852.94	0.03608	2	1	20.09	0	5.82	0|0	A0A084W3L8 ! A0A084W3L8		8.59	2	15.994919 Oxidation (M)	0	2	MASCOT		T
$404-1	tr|A0A084WDF6|A0A084WDF6_9DIPT Uncharacterized protein OS=Anopheles sinensis GN=ZHAS_00016372 PE=4 SV=1	1	1	0.0612	16254.6	10.29
	R14077_11_PROTEIN,6860	K.RM*VASSVDR.S	1036.52	0.00382	2	1	29.37	0	0.688	0|0	A0A084WDF6		9.6	1	15.994919 Oxidation (M)	0	2	MASCOT		T
$405-1	tr|A0A084WJ87|A0A084WJ87_9DIPT Uncharacterized protein OS=Anopheles sinensis GN=ZHAS_00018361 PE=4 SV=1	1	1	0.0214	74103.5	7.62
	R14077_11_PROTEIN,11019	R.INYEELMKKFVVVK.N	1739.98	0.03224	2	1	20.42	0	4.59	0|0	A0A084WJ87		8.43	2		0	2	MASCOT		T
$406-1	tr|A0A084WLS6|A0A084WLS6_9DIPT Autotransporter adhesin, putative OS=Anopheles sinensis GN=ZHAS_00019429 PE=4 SV=1	1	1	0.0073	155328	8.38
	R14077_11_PROTEIN,5248	K.EAEAAEALMK.Q	1062.51	0.00713	2	1	22.56	0	2.96	0|0	A0A084WLS6		4.25	0		0	2	MASCOT		T
$407-1	tr|A0A084WTS5|A0A084WTS5_9DIPT Uncharacterized protein OS=Anopheles sinensis GN=ZHAS_00021859 PE=4 SV=1	1	1	0.1068	10989.4	9.3
	R14077_11_PROTEIN,2733	K.KDGPVGPGAEK.N	1054.55	0.00312	3	1	23.22	0	2.69	0|0	A0A084WTS5		6.07	1		0	2	MASCOT		T
$408-1	tr|A0A084WTS7|A0A084WTS7_9DIPT AGAP002607-PA-like protein OS=Anopheles sinensis GN=ZHAS_00021862 PE=4 SV=1	1	1	0.0095	93512.9	9.01
	R14077_11_PROTEIN,5791	R.LSGGSEFR.K	852.421	-0.00336	2	1	29.63	0	0.537	0|0	A0A084WTS7		6	0		0	2	MASCOT		T
$409-1	tr|A0A084WTV9|A0A084WTV9_9DIPT AGAP004541-PA-like protein OS=Anopheles sinensis GN=ZHAS_00021897 PE=4 SV=1	1	1	0.0038	236726	8.19
	R14077_11_PROTEIN,5316	R.VLFAEHKR.H	999.573	0.01336	2	1	23.22	0	1.88	0|0	A0A084WTV9		8.73	1		0	2	MASCOT		T
$410-1	tr|A0A087ZMW8|A0A087ZMW8_APIME Uncharacterized protein OS=Apis mellifera GN=LOC410442 PE=3 SV=1	1	1	0.016	70215.6	5.62
	R14077_11_PROTEIN,15332	K.LTKEAEMILR.A	1203.68	0.00982	2	1	20.46	0	6.09	0|0	A0A087ZMW8		6.14	1		0	2	MASCOT		T
$411-1	tr|A0A087ZPP3|A0A087ZPP3_APIME Uncharacterized protein OS=Apis mellifera GN=Trxr-1 PE=3 SV=1	1	1	0.0141	54393.9	6.89
$411-2	tr|Q7YXM4|Q7YXM4_APILI Thioredoxin reductase OS=Apis mellifera ligustica GN=Trxr-1 PE=2 SV=1	1	1	0.0144	53248.5	6.9
$411-3	tr|D7PBZ6|D7PBZ6_APICC Thioredoxin reductase 1 OS=Apis cerana cerana PE=2 SV=1	1	1	0.0142	54320.7	6.9
	R14077_11_PROTEIN,4678	K.LVPETAK.I	757.445	0.00017	2	1	22.31	0	3.04	0|0	D7PBZ6/A0A087ZPP3/Q7YXM4		6	0		0	2	MASCOT		T
$412-1	tr|A0A087ZTD8|A0A087ZTD8_APIME Uncharacterized protein OS=Apis mellifera GN=LOC552441 PE=4 SV=1	1	1	0.0443	17897.1	9.34
$412-2	tr|W5JAA3|W5JAA3_ANODA Neurochondrin OS=Anopheles darlingi GN=AND_008025 PE=4 SV=1	1	1	0.0095	83448.9	5.46
$412-3	tr|A0A084W3F4|A0A084W3F4_9DIPT AGAP013338-PA-like protein OS=Anopheles sinensis GN=ZHAS_00012647 PE=4 SV=1	1	1	0.0095	83679.1	5.53
	R14077_11_PROTEIN,4134	R.QHDIITK.M ! K.QHDIITK.I	854.473	0.00027	2	1	32.29	0	0.201	0|0	W5JAA3/A0A084W3F4 ! A0A087ZTD8		6.74	0		0	2	MASCOT		T
$413-1	tr|A0A087ZW88|A0A087ZW88_APIME Uncharacterized protein OS=Apis mellifera GN=LOC102656714 PE=4 SV=1	1	1	0.0034	332000	5.57
	R14077_11_PROTEIN,6579	K.LSSPLASQSR.N	1045.56	0.00026	2	1	30.67	0	0.722	0|0	A0A087ZW88		9.75	0		0	2	MASCOT		T
$414-1	tr|A0A087ZY01|A0A087ZY01_APIME Uncharacterized protein OS=Apis mellifera GN=WDR79 PE=4 SV=1	1	1	0.0237	58311.1	4.99
	R14077_11_PROTEIN,11436	K.SINIEHEDKGIK.D	1382.73	0.01108	2	1	21.62	0	4.13	0|0	A0A087ZY01		5.42	1		0	2	MASCOT		T
$415-1	tr|A0A087ZYL0|A0A087ZYL0_APIME Uncharacterized protein OS=Apis mellifera PE=4 SV=1	1	1	0.0093	172841	4.93
	R14077_11_PROTEIN,3199	R.TADSTAGLNVENGGK.I	1433.69	-0.02726	4	1	20.21	0	6.48	0|0	A0A087ZYL0		4.37	0		0	2	MASCOT		T
$416-1	tr|A0A088A1X1|A0A088A1X1_APIME Uncharacterized protein OS=Apis mellifera GN=LOC100576185 PE=4 SV=1	1	1	0.0066	153512	5.91
	R14077_11_PROTEIN,3394	K.TQNMQSTM*K.D	1084.48	0.00962	2	1	21.97	0	0.829	0|0	A0A088A1X1		8.41	0	15.994919 Oxidation (M)	0	2	MASCOT		T
$417-1	tr|A0A088A2L7|A0A088A2L7_APIME Uncharacterized protein OS=Apis mellifera GN=LOC551451 PE=3 SV=1	1	1	0.0188	83307.4	5.29
	R14077_11_PROTEIN,4562	R.DNSNNYNKEDLKGK.N	1638.77	0.01157	2	1	21.6	0	2.61	0|0	A0A088A2L7		6.12	2		0	2	MASCOT		T
$418-1	tr|A0A088A5U3|A0A088A5U3_APIME Uncharacterized protein OS=Apis mellifera GN=LOC100577974 PE=4 SV=1	1	1	0.0097	84703.8	8.73
	R14077_11_PROTEIN,4409	K.DAGYLHR.I	831.411	-0.001	2	1	32.45	0	0.237	0|0	A0A088A5U3		6.74	0		0	2	MASCOT		T
$419-1	tr|A0A088AA52|A0A088AA52_APIME Uncharacterized protein OS=Apis mellifera GN=LOC100577569 PE=4 SV=1	1	1	0.0056	121234	9.03
	R14077_11_PROTEIN,13611	R.LIFLPR.D	758.492	0.00036	2	1	32.52	0	0.313	0|0	A0A088AA52		9.75	0		0	2	MASCOT		T
$420-1	tr|A0A088AAU6|A0A088AAU6_APIME Uncharacterized protein OS=Apis mellifera GN=LOC409291 PE=4 SV=1	1	1	0.0114	69265.4	7.66
$420-2	tr|A0A022T5D5|A0A022T5D5_9HYME Protein fem-1-like protein OS=Microplitis demolitor GN=K425_1297 PE=4 SV=1	1	1	0.0111	70398.6	7.05
	R14077_11_PROTEIN,5428	K.KAVLEVK.L	786.508	0.0005	2	1	22.12	0	3.22	0|0	A0A022T5D5/A0A088AAU6		8.59	1		0	2	MASCOT		T
$421-1	tr|A0A088ADA9|A0A088ADA9_APIME Uncharacterized protein OS=Apis mellifera GN=LOC413036 PE=4 SV=1	1	1	0.0016	424696	5.74
$421-2	tr|E2BL89|E2BL89_HARSA Putative uncharacterized protein OS=Harpegnathos saltator GN=EAI_01055 PE=4 SV=1	1	1	0.0082	84203.4	4.49
$421-3	tr|A0A067QIV4|A0A067QIV4_ZOONE Uncharacterized protein OS=Zootermopsis nevadensis GN=L798_03222 PE=4 SV=1	1	1	0.0287	24622.8	9.48
	R14077_11_PROTEIN,3303	K.KENDMK.D ! K.KENDMK.E ! R.KENDMK.D	764.361	0.00274	2	1	25.22	0	1.35	0|0	E2BL89 ! A0A067QIV4 ! A0A088ADA9		6.07	1		0	2	MASCOT		T
$422-1	tr|A0A088AEL1|A0A088AEL1_APIME Uncharacterized protein OS=Apis mellifera GN=LOC724962 PE=4 SV=1	1	1	0.0055	160968	8.28
	R14077_11_PROTEIN,11986	R.VPVTLSPR.T	868.525	0.0002	2	1	31.78	0	0.109	0|0	A0A088AEL1		9.72	0		0	2	MASCOT		T
$423-1	tr|A0A088AF64|A0A088AF64_APIME Uncharacterized protein OS=Apis mellifera GN=LOC410618 PE=4 SV=1	1	1	0.0286	56072.7	8.76
	R14077_11_PROTEIN,5410	K.APSPEECPADQLPK.F	1538.72	-0.00711	2	1	21.03	0	3.5	0|0	A0A088AF64		4.14	0		0	2	MASCOT		T
$424-1	tr|A0A088AJ97|A0A088AJ97_APIME Uncharacterized protein OS=Apis mellifera GN=LOC725981 PE=4 SV=1	1	1	0.0267	31033.2	4.99
	R14077_11_PROTEIN,4766	R.QQAIQRR.L	899.517	-0.01357	2	1	25.71	0	1.07	0|0	A0A088AJ97		12	1		0	2	MASCOT		T
$425-1	tr|A0A088ALV2|A0A088ALV2_APIME Uncharacterized protein OS=Apis mellifera GN=brm PE=4 SV=1	1	1	0.0035	217642	6.64
	R14077_11_PROTEIN,4179	R.QGNM*GEK.Q	779.335	-0.01189	2	1	21.11	0	2.28	0|0	A0A088ALV2		6	0	15.994919 Oxidation (M)	0	2	MASCOT		T
$426-1	tr|A0A088ANR0|A0A088ANR0_APIME Uncharacterized protein OS=Apis mellifera GN=LOC102655724 PE=4 SV=1	1	1	0.0098	96713.4	9.42
	R14077_11_PROTEIN,10370	-.MSPIIPVK.V	884.527	0.00321	2	1	23.75	0	1.17	0|0	A0A088ANR0		8.5	0		0	2	MASCOT		T
$427-1	tr|A0A088ARJ9|A0A088ARJ9_APIME Uncharacterized protein OS=Apis mellifera GN=LOC409395 PE=4 SV=1	1	1	0.0052	174861	6.54
	R14077_11_PROTEIN,8106	K.NVIINEEK.Q	958.52	0.00087	2	1	23.7	0	2.68	0|0	A0A088ARJ9		4.53	0		0	2	MASCOT		T
$428-1	tr|A0A088ARX7|A0A088ARX7_APIME Uncharacterized protein OS=Apis mellifera GN=Ame.28767 PE=4 SV=1	1	1	0.0146	88214.4	6.93
	R14077_11_PROTEIN,16176	K.KEIATLEEIM*K.H	1320.71	-0.0081	2	1	33.15	0	0.322	0|0	A0A088ARX7		4.79	1	15.994919 Oxidation (M)	0	2	MASCOT		T
$429-1	tr|A0A097PHN6|A0A097PHN6_9HEMI Heat shock protein OS=Phenacoccus solenopsis GN=Hsp60a PE=2 SV=1	1	1	0.0147	59509	5.61
$429-2	tr|B4NMW6|B4NMW6_DROWI GK23011 OS=Drosophila willistoni GN=Dwil\GK23011 PE=3 SV=1	1	1	0.0148	59181.9	5.7
$429-3	tr|B3MH19|B3MH19_DROAN GF12298 OS=Drosophila ananassae GN=Dana\GF12298 PE=3 SV=1	1	1	0.0148	59147.9	5.79
$429-4	tr|B4P5N3|B4P5N3_DROYA GE12411 OS=Drosophila yakuba GN=Dyak\GE12411 PE=3 SV=1	1	1	0.0148	59165	5.79
$429-5	tr|B4HP56|B4HP56_DROSE GM21339 OS=Drosophila sechellia GN=Dsec\GM21339 PE=3 SV=1	1	1	0.0148	59280.1	5.88
$429-6	tr|Q7KKI0|Q7KKI0_DROME GM12270p OS=Drosophila melanogaster GN=Cct5 PE=2 SV=1	1	1	0.0148	59278.1	5.88
$429-7	tr|B4J4M7|B4J4M7_DROGR GH19719 OS=Drosophila grimshawi GN=Dgri\GH19719 PE=3 SV=1	1	1	0.0148	59095.9	5.79
$429-8	tr|B3NS73|B3NS73_DROER GG20252 OS=Drosophila erecta GN=Dere\GG20252 PE=3 SV=1	1	1	0.0148	59262.1	5.88
$429-9	tr|B4GBU9|B4GBU9_DROPE GL11023 OS=Drosophila persimilis GN=Dper\GL11023 PE=3 SV=1	1	1	0.0148	59149.8	5.5
$429-10	tr|A0A034W3H8|A0A034W3H8_BACDO T-complex protein 1 subunit epsilon OS=Bactrocera dorsalis GN=TCPE PE=3 SV=1	1	1	0.0148	58971.7	5.63
$429-11	tr|T1PAU1|T1PAU1_MUSDO TCP-1/cpn60 chaperonin family protein OS=Musca domestica PE=2 SV=1	1	1	0.0147	59379.1	5.71
$429-12	tr|H9JJJ8|H9JJJ8_BOMMO Uncharacterized protein OS=Bombyx mori GN=Bmo.3377 PE=3 SV=1	1	1	0.0148	58770.2	5.63
$429-13	tr|B5U9Y8|B5U9Y8_9MUSC Chaperonin epsilon subunit (Fragment) OS=Delia antiqua GN=DaCCT5 PE=2 SV=1	1	1	0.0281	31249.9	5.62
$429-14	tr|Q293E0|Q293E0_DROPS GA21078 OS=Drosophila pseudoobscura pseudoobscura GN=Dpse\GA21078 PE=3 SV=1	1	1	0.0148	59149.8	5.5
$429-15	tr|B4KMN2|B4KMN2_DROMO GI20138 OS=Drosophila mojavensis GN=Dmoj\GI20138 PE=3 SV=1	1	1	0.0148	59041.6	5.55
$429-16	tr|B4LNH7|B4LNH7_DROVI GJ19908 OS=Drosophila virilis GN=Dvir\GJ19908 PE=3 SV=1	1	1	0.0148	59094.9	5.63
	R14077_11_PROTEIN,4937	R.ITGTDAIK.T ! R.ITGTDAIK.S ! R.LTGTDAIK.S	818.462	0.0001	2	1	30.58	0	0.725	0|0	Q7KKI0/B4J4M7/B3NS73/B4HP56/B4NMW6/B3MH19/B4P5N3/B4GBU9/Q293E0/B4KMN2/B4LNH7 ! B5U9Y8/A0A034W3H8/T1PAU1 ! H9JJJ8/A0A097PHN6		5.84	0		0	2	MASCOT		T
$430-1	tr|A0NB23|A0NB23_ANOGA AGAP012454-PA OS=Anopheles gambiae str. PEST GN=AgaP_AGAP012454 PE=4 SV=1	1	1	0.0737	10903.4	5.7
	R14077_11_PROTEIN,10799	K.FATFVDK.W	827.43	9e-05	2	1	26.15	0	0.77	0|0	A0NB23		5.84	0		0	2	MASCOT		T
$431-1	tr|A7UTT9|A7UTT9_ANOGA AGAP005688-PA OS=Anopheles gambiae GN=AgaP_AGAP005688 PE=3 SV=1	1	1	0.0432	32998	9
$431-2	tr|Q7QLK3|Q7QLK3_ANOGA AGAP012736-PA (Fragment) OS=Anopheles gambiae str. PEST GN=AgaP_AGAP012736 PE=3 SV=4	1	1	0.0382	36753.8	9.34
	R14077_11_PROTEIN,12031	R.TTDASQSISTVVR.F	1364.7	0.02145	2	1	34.47	0	0.227	0|0	A7UTT9/Q7QLK3		5.5	0		0	2	MASCOT		T
$432-1	tr|A9JSG0|A9JSG0_ACYPI Cathepsin B (Fragment) OS=Acyrthosiphon pisum GN=catb-16D PE=2 SV=1	1	1	0.0588	28908.2	6.78
	R14077_11_PROTEIN,10028	R.M*CYGNXDLDFDEDHR.Y	1931.72	-0.00067	3	1	24.78	0	0.023	0|0	A9JSG0		4.03	0	15.994919 Oxidation (M)	0	2	MASCOT		T
$433-1	tr|A9JSH3|A9JSH3_MYZPE Cathepsin B OS=Myzus persicae GN=catb-348 PE=2 SV=1	1	1	0.0382	37467.8	6.1
$433-2	tr|A8B9Q5|A8B9Q5_MYZPE Cathepsin B-348 (Fragment) OS=Myzus persicae PE=2 SV=1	1	1	0.0528	27029	6.62
	R14077_11_PROTEIN,11433	K.SAYSLGNDVDQIR.Q	1437.7	0.00199	2	1	24.96	0	1.71	0|0	A9JSH3/A8B9Q5		4.21	0		0	2	MASCOT		T
$434-1	tr|B0W3E4|B0W3E4_CULQU 39S ribosomal protein L43, mitochondrial OS=Culex quinquefasciatus GN=CpipJ_CPIJ001688 PE=4 SV=1	1	1	0.0632	21240.7	9.54
	R14077_11_PROTEIN,7792	K.AQQLEGGDKSGK.T	1217.61	-0.00024	2	1	20.33	0	5.36	0|0	B0W3E4		6.11	1		0	2	MASCOT		T
$435-1	tr|B0W692|B0W692_CULQU Putative uncharacterized protein OS=Culex quinquefasciatus GN=CpipJ_CPIJ002557 PE=4 SV=1	1	1	0.0303	25010.5	9.79
$435-2	tr|A0A084WP13|A0A084WP13_9DIPT AGAP004274-PA-like protein OS=Anopheles sinensis GN=ZHAS_00020125 PE=4 SV=1	1	1	0.1045	7732.1	10.23
$435-3	tr|A0NDG7|A0NDG7_ANOGA AGAP004274-PA OS=Anopheles gambiae GN=AgaP_AGAP004274 PE=4 SV=1	1	1	0.0278	26339.8	9.56
$435-4	tr|W5JFZ3|W5JFZ3_ANODA Uncharacterized protein OS=Anopheles darlingi GN=AND_005003 PE=4 SV=1	1	1	0.0294	24949.8	10.01
	R14077_11_PROTEIN,3088	K.IAAAFPK.G ! K.LAAAFPK.G	717.429	0.0117	2	1	21.52	0	7.29	0|0	B0W692 ! W5JFZ3/A0NDG7/A0A084WP13		8.75	0		0	2	MASCOT		T
$436-1	tr|B0W8F6|B0W8F6_CULQU Translocation associated membrane protein OS=Culex quinquefasciatus GN=CpipJ_CPIJ002834 PE=4 SV=1	1	1	0.0265	42974.8	9.42
	R14077_11_PROTEIN,5744	K.STTLAAPTTK.G	990.547	-0.00025	2	1	23.48	0	3.31	0|0	B0W8F6		8.47	0		0	2	MASCOT		T
$437-1	tr|B0WCI8|B0WCI8_CULQU Apoptosis inhibitor OS=Culex quinquefasciatus GN=CpipJ_CPIJ004812 PE=4 SV=1	1	1	0.0197	61270.8	6.46
	R14077_11_PROTEIN,3811	R.SGGGGGGGGFR.R	865.391	0.00064	2	1	38.72	0	0.0296	0|0	B0WCI8		9.47	0		0	2	MASCOT		T
$438-1	tr|B0WH78|B0WH78_CULQU Triacylglycerol lipase OS=Culex quinquefasciatus GN=CpipJ_CPIJ006546 PE=3 SV=1	1	1	0.0246	31959.2	6.37
	R14077_11_PROTEIN,5080	K.IASPTLK.Q	729.451	0.00051	2	1	20.48	0	8.36	0|0	B0WH78		8.75	0		0	2	MASCOT		T
$439-1	tr|B0WMG6|B0WMG6_CULQU Putative uncharacterized protein OS=Culex quinquefasciatus GN=CpipJ_CPIJ008404 PE=4 SV=1	1	1	0.0164	48277.6	6.4
	R14077_11_PROTEIN,8401	K.AETPM*LK.L	805.412	-0.00361	2	1	27.02	0	1.38	0|0	B0WMG6		6.05	0	15.994919 Oxidation (M)	0	2	MASCOT		T
$440-1	tr|B0WUZ4|B0WUZ4_CULQU Putative uncharacterized protein OS=Culex quinquefasciatus GN=CpipJ_CPIJ011201 PE=4 SV=1	1	1	0.0149	52017.3	6.18
$440-2	tr|A7UT05|A7UT05_ANOGA AGAP003572-PA OS=Anopheles gambiae GN=AgaP_AGAP003572 PE=4 SV=2	1	1	0.0128	59859.2	8.38
$440-3	tr|G6DLB8|G6DLB8_DANPL Uncharacterized protein OS=Danaus plexippus GN=KGM_04601 PE=4 SV=1	1	1	0.0157	50059.2	5.67
$440-4	tr|G6CZ15|G6CZ15_DANPL Uncharacterized protein OS=Danaus plexippus GN=KGM_20086 PE=4 SV=1	1	1	0.0157	49738.5	6.1
$440-5	tr|H9J7W9|H9J7W9_BOMMO Uncharacterized protein OS=Bombyx mori PE=4 SV=1	1	1	0.0307	25344.8	8.48
	R14077_11_PROTEIN,9666	R.FVEVAYK.C ! K.FVEVAYK.C	855.461	-0.00037	2	1	27.63	0	0.5	0|0	H9J7W9/G6CZ15 ! B0WUZ4/A7UT05/G6DLB8		6	0		0	2	MASCOT		T
$441-1	tr|B0WW59|B0WW59_CULQU M-phase phosphoprotein 11 OS=Culex quinquefasciatus GN=CpipJ_CPIJ011412 PE=4 SV=1	1	1	0.0115	79438	9.12
	R14077_11_PROTEIN,3569	K.DAQTGTAK.-	791.389	0.00187	2	1	25.06	0	1.38	0|0	B0WW59		5.84	0		0	2	MASCOT		T
$442-1	tr|B0WXS2|B0WXS2_CULQU Putative uncharacterized protein OS=Culex quinquefasciatus GN=CpipJ_CPIJ011567 PE=4 SV=1	1	1	0.006	128085	5.74
	R14077_11_PROTEIN,3020	R.SAADSKR.K	734.379	-0.00755	2	1	29.03	0	0.786	0|0	B0WXS2		8.46	1		0	2	MASCOT		T
$443-1	tr|B0WZT4|B0WZT4_CULQU Putative uncharacterized protein OS=Culex quinquefasciatus GN=CpipJ_CPIJ012352 PE=4 SV=1	1	1	0.0377	24477.8	6.85
	R14077_11_PROTEIN,4724	K.VTSDEDKR.T	949.459	0.01838	2	1	24	0	1.35	0|0	B0WZT4		4.56	1		0	2	MASCOT		T
$444-1	tr|B0X3V7|B0X3V7_CULQU Cytochrome c oxidase subunit IV OS=Culex quinquefasciatus GN=CpipJ_CPIJ013915 PE=4 SV=1	1	1	0.0299	37639.7	8.85
	R14077_11_PROTEIN,2907	R.KDGENSGSQR.G	1077.49	-0.01494	2	1	20.61	0	3.52	0|0	B0X3V7		6.07	1		0	2	MASCOT		T
$445-1	tr|B0XDV9|B0XDV9_CULQU Sterol desaturase OS=Culex quinquefasciatus GN=CpipJ_CPIJ017306 PE=4 SV=1	1	1	0.0296	39224.7	6.4
	R14077_11_PROTEIN,6928	K.QSERDYILTK.F	1252.65	-0.0003	2	1	32.11	0	0.396	0|0	B0XDV9		6.07	1		0	2	MASCOT		T
$446-1	tr|B0XHJ1|B0XHJ1_CULQU Putative uncharacterized protein OS=Culex quinquefasciatus GN=CpipJ_CPIJ018900 PE=4 SV=1	1	1	0.0265	24988.5	10.27
$446-2	tr|B4IPX1|B4IPX1_DROSE GM13606 (Fragment) OS=Drosophila sechellia GN=Dsec\GM13606 PE=4 SV=1	1	1	0.0896	7675.83	9.11
$446-3	tr|H9JLR0|H9JLR0_BOMMO Uncharacterized protein OS=Bombyx mori GN=Bmo.5130 PE=4 SV=1	1	1	0.0146	46168.9	9.08
	R14077_11_PROTEIN,3740	R.ITIMPK.D ! K.ITLMPK.V ! R.LTLMPK.D	702.422	0.00746	2	1	22.09	0	7.02	0|0	B4IPX1 ! H9JLR0 ! B0XHJ1		8.75	0		0	2	MASCOT		T
$447-1	tr|B1PGW7|B1PGW7_DROME CG15818 (Fragment) OS=Drosophila melanogaster PE=4 SV=1	1	1	0.1507	8304.33	7
$447-2	tr|B1PGQ3|B1PGQ3_DROME CG15818 (Fragment) OS=Drosophila melanogaster PE=4 SV=1	1	1	0.1507	8433.4	5.81
$447-3	tr|B4Q5P4|B4Q5P4_DROSI GD23470 OS=Drosophila simulans GN=Dsim\GD23470 PE=4 SV=1	1	1	0.0389	32125.1	6.09
$447-4	tr|B1PGT9|B1PGT9_DROME CG15818 (Fragment) OS=Drosophila melanogaster PE=4 SV=1	1	1	0.1507	8442.49	7
$447-5	tr|B1PGZ7|B1PGZ7_DROME CG15818 (Fragment) OS=Drosophila melanogaster PE=4 SV=1	1	1	0.1507	8416.46	7
$447-6	tr|B1PGW3|B1PGW3_DROME CG15818 (Fragment) OS=Drosophila melanogaster PE=4 SV=1	1	1	0.1507	8431.51	8.53
$447-7	tr|B3N6C6|B3N6C6_DROER GG10476 OS=Drosophila erecta GN=Dere\GG10476 PE=4 SV=1	1	1	0.039	32205.3	6.18
$447-8	tr|B1PGR1|B1PGR1_DROME CG15818 (Fragment) OS=Drosophila melanogaster PE=4 SV=1	1	1	0.1507	8402.47	7.93
$447-9	tr|B4HY60|B4HY60_DROSE GM16433 OS=Drosophila sechellia GN=Dsec\GM16433 PE=4 SV=1	1	1	0.0389	32173.3	6.09
$447-10	tr|B4NZK9|B4NZK9_DROYA GE14533 OS=Drosophila yakuba GN=Dyak\GE14533 PE=4 SV=1	1	1	0.039	31706.7	6.31
$447-11	tr|B1PGZ1|B1PGZ1_DROME CG15818 (Fragment) OS=Drosophila melanogaster PE=4 SV=1	1	1	0.1507	8356.36	7
$447-12	tr|Q9VM16|Q9VM16_DROME CG15818 OS=Drosophila melanogaster GN=CG15818 PE=2 SV=1	1	1	0.0389	32298.3	5.91
$447-13	tr|B1PGN5|B1PGN5_DROME CG15818 (Fragment) OS=Drosophila melanogaster PE=4 SV=1	1	1	0.1507	8432.46	7
	R14077_11_PROTEIN,6894	K.QGEFISLASGK.R ! K.QGEFISLASGK.L	1136.59	-0.00014	2	1	20.67	0	5.82	0|0	Q9VM16/B1PGN5/B4HY60/B4NZK9/B1PGZ1/B1PGR1/B1PGT9/B1PGZ7/B1PGW3/B1PGW7/B1PGQ3/B4Q5P4 ! B3N6C6		6	0		0	2	MASCOT		T
$448-1	tr|B2G144|B2G144_ANOGA ENSANGG00000017658 protein (Fragment) OS=Anopheles gambiae GN=ENSANGG00000017658 PE=4 SV=1	1	1	0.0503	17329.6	6.4
$448-2	tr|B2G137|B2G137_ANOGA ENSANGG00000017658 protein (Fragment) OS=Anopheles gambiae GN=ENSANGG00000017658 PE=4 SV=1	1	1	0.0523	16622.7	5.96
$448-3	tr|Q7PT80|Q7PT80_ANOGA AGAP006747-PA OS=Anopheles gambiae GN=REL2 PE=2 SV=3	1	1	0.0071	124681	5.16
$448-4	tr|B2G128|B2G128_ANOAR ENSANGG00000017658 protein (Fragment) OS=Anopheles arabiensis GN=ENSANGG00000017658 PE=4 SV=1	1	1	0.0503	17344.5	6.4
$448-5	tr|B2G136|B2G136_ANOGA ENSANGG00000017658 protein (Fragment) OS=Anopheles gambiae GN=ENSANGG00000017658 PE=4 SV=1	1	1	0.0503	17126.2	6.4
$448-6	tr|G6CIX5|G6CIX5_DANPL Putative ankyrin 2,3/unc44 OS=Danaus plexippus GN=KGM_13022 PE=4 SV=1	1	1	0.0096	87459.9	7.54
$448-7	tr|B2G141|B2G141_ANOGA ENSANGG00000017658 protein (Fragment) OS=Anopheles gambiae GN=ENSANGG00000017658 PE=4 SV=1	1	1	0.0523	16648.8	6.16
$448-8	tr|B2G139|B2G139_ANOGA ENSANGG00000017658 protein (Fragment) OS=Anopheles gambiae GN=ENSANGG00000017658 PE=4 SV=1	1	1	0.0503	17183.2	6.4
$448-9	tr|B2G142|B2G142_ANOGA ENSANGG00000017658 protein (Fragment) OS=Anopheles gambiae GN=ENSANGG00000017658 PE=4 SV=1	1	1	0.0523	16751.9	6.16
$448-10	tr|B2G147|B2G147_ANOGA ENSANGG00000017658 protein (Fragment) OS=Anopheles gambiae GN=ENSANGG00000017658 PE=4 SV=1	1	1	0.0523	16565.6	5.96
$448-11	tr|B2G134|B2G134_ANOAR ENSANGG00000017658 protein (Fragment) OS=Anopheles arabiensis GN=ENSANGG00000017658 PE=4 SV=1	1	1	0.0503	17216.4	6.4
$448-12	tr|B2G135|B2G135_ANOGA ENSANGG00000017658 protein (Fragment) OS=Anopheles gambiae GN=ENSANGG00000017658 PE=4 SV=1	1	1	0.0503	17296.4	6.4
$448-13	tr|B2G140|B2G140_ANOGA ENSANGG00000017658 protein (Fragment) OS=Anopheles gambiae GN=ENSANGG00000017658 PE=4 SV=1	1	1	0.0503	17257.4	6.4
$448-14	tr|B2G145|B2G145_ANOGA ENSANGG00000017658 protein (Fragment) OS=Anopheles gambiae GN=ENSANGG00000017658 PE=4 SV=1	1	1	0.0523	16594.6	5.96
	R14077_11_PROTEIN,4162	K.ALLGAGAK.L ! R.ALLGAGAK.A	700.435	0.00033	2	1	30.86	0	0.586	0|0	B2G128/Q7PT80/B2G137/B2G136/B2G144/B2G134/B2G147/B2G142/B2G145/B2G140/B2G135/B2G139/B2G141 ! G6CIX5		8.8	0		0	2	MASCOT		T
$449-1	tr|B3LW44|B3LW44_DROAN GF16932 OS=Drosophila ananassae GN=Dana\GF16932 PE=4 SV=1	1	1	0.0052	152685	8.65
	R14077_11_PROTEIN,4084	R.RSGPSPR.F	756.411	-0.01364	2	1	24.25	0	1	0|0	B3LW44		12	1		0	2	MASCOT		T
$450-1	tr|B3M1C3|B3M1C3_DROAN GF17153 OS=Drosophila ananassae GN=Dana\GF17153 PE=4 SV=1	1	1	0.0136	56292	4.96
$450-2	tr|B4GFP3|B4GFP3_DROPE GL21591 OS=Drosophila persimilis GN=Dper\GL21591 PE=4 SV=1	1	1	0.0139	55694.2	5.06
$450-3	tr|Q295U0|Q295U0_DROPS GA11482 OS=Drosophila pseudoobscura pseudoobscura GN=Dpse\GA11482 PE=4 SV=3	1	1	0.0136	56800.4	5.07
	R14077_11_PROTEIN,5999	K.LLADVHK.D	795.472	-0.00188	2	1	25.52	0	0.793	0|0	B3M1C3/B4GFP3/Q295U0		6.74	0		0	2	MASCOT		T
$451-1	tr|B3M6Z7|B3M6Z7_DROAN GF10724 OS=Drosophila ananassae GN=Dana\GF10724 PE=4 SV=1	1	1	0.0044	248442	9.65
	R14077_11_PROTEIN,5253	K.ISSGNSGISK.T	949.495	-0.00878	2	1	20.26	0	6.98	0|0	B3M6Z7		8.75	0		0	2	MASCOT		T
$452-1	tr|B3M958|B3M958_DROAN GF10321 OS=Drosophila ananassae GN=Dana\GF10321 PE=3 SV=1	1	1	0.0143	60912.6	6.17
	R14077_11_PROTEIN,5911	K.NLVETVAK.G	873.504	0.01727	2	1	21.44	0	6.69	0|0	B3M958		6	0		0	2	MASCOT		T
$453-1	tr|B3MGW9|B3MGW9_DROAN GF13686 OS=Drosophila ananassae GN=Dana\GF13686 PE=4 SV=1	1	1	0.0239	28083.4	4.83
$453-2	tr|B4GBY9|B4GBY9_DROPE GL11004 OS=Drosophila persimilis GN=Dper\GL11004 PE=4 SV=1	1	1	0.05	13200.9	4.9
[truncated: 2,677 more rows]
